# Supplementary material for: Tulathromycin metaphylaxis increases nasopharyngeal isolation of multidrug resistant Mannheimia haemolytica in stocker heifers
Source: Front Vet Sci. 2023 Nov 20;10:1256997. doi: 10.3389/fvets.2023.1256997 (PMC10694364; doi:10.3389/fvets.2023.1256997)
Supplement: Supplementary file 1 [file Data_Sheet_1.zip]

Archive with 13 entries (13 files):
- Datasheet S1.pdf
- Datasheet S2.pdf
- Datasheet S3.pdf
- Table S1.docx
- Table S10.docx
- Table S11.docx
- Table S12.docx
- Table S13.docx
- Table S2.docx
- Table S7.docx
- Table S8.docx
- Table S9.docx
- Tables S3-S6.xlsx
