# Supplementary material for: Tulathromycin metaphylaxis increases nasopharyngeal isolation of multidrug resistant Mannheimia haemolytica in stocker heifers
Source: Front Vet Sci. 2023 Nov 20;10:1256997. doi: 10.3389/fvets.2023.1256997 (PMC10694364; doi:10.3389/fvets.2023.1256997)
Supplement: Supplementary file 1 [file Data_Sheet_1.zip › Tables S3-S6.xlsx]

## Sheet: Antimicrobial Resistance Genes
Table S3. Antimicrobial resistance genes found in Mannheimia haemolytica isolates
Original Isolate ID	Collection Date	Animal	Trial	Season	Group	Reason	Collection Day	Sample Type	AM Before	ICE	MALDI	ResClass	MDR	Number ARGs	APH3''	APH6'	OXA	ROB	ERM42	MSRE	FLOR	TETR*	TETH	Aminoglycoside	B-lactam	MLS	Phenicol	Tetracycline	TUFAB*	MLS23S**
116-10_31	2019-10-31	116	F19	Fall	META	Arrival	0	NPS	N	N	Genotype 1	0	N	0	0	0	0	0	0	0	0	0	0	0	0	0	0	0	1	1			*Required SNP confirmation
119-10_31	2019-10-31	119	F19	Fall	META	Arrival	0	NPS	N	N	Genotype 1	0	N	0	0	0	0	0	0	0	0	0	0	0	0	0	0	0	1	1			**SNP confimation site not in database
126-10_31	2019-10-31	126	F19	Fall	META	Arrival	0	NPS	N	N	Genotype 1	0	N	0	0	0	0	0	0	0	0	0	0	0	0	0	0	0	1	1
129-10_31	2019-10-31	129	F19	Fall	META	Arrival	0	NPS	N	N	Genotype 1	0	N	0	0	0	0	0	0	0	0	0	0	0	0	0	0	0	1	1
131-10_31	2019-10-31	131	F19	Fall	META	Arrival	0	NPS	N	N	Genotype 1	0	N	0	0	0	0	0	0	0	0	0	0	0	0	0	0	0	1	1
138-10_31	2019-10-31	138	F19	Fall	NO META	Arrival	0	NPS	N	N	Genotype 1	0	N	0	0	0	0	0	0	0	0	0	0	0	0	0	0	0	1	1
142-10_31	2019-10-31	142	F19	Fall	META	Arrival	0	NPS	N	N	Genotype 1	0	N	0	0	0	0	0	0	0	0	0	0	0	0	0	0	0	1	1
145-10_31	2019-10-31	145	F19	Fall	NO META	Arrival	0	NPS	N	N	Genotype 1	0	N	0	0	0	0	0	0	0	0	0	0	0	0	0	0	0	1	1
151-10_31	2019-10-31	151	F19	Fall	META	Arrival	0	NPS	N	N	Genotype 1	0	N	0	0	0	0	0	0	0	0	0	0	0	0	0	0	0	1	1
152-10_31	2019-10-31	152	F19	Fall	META	Arrival	0	NPS	N	N	Genotype 2	0	N	0	0	0	0	0	0	0	0	0	0	0	0	0	0	0	2	1
170-10_31	2019-10-31	170	F19	Fall	META	Arrival	0	NPS	N	N	Genotype 1	0	N	0	0	0	0	0	0	0	0	0	0	0	0	0	0	0	1	1
174-10_31	2019-10-31	174	F19	Fall	META	Arrival	0	NPS	N	N	Genotype 2	0	N	0	0	0	0	0	0	0	0	0	0	0	0	0	0	0	2	1
184-10_31	2019-10-31	184	F19	Fall	META	Arrival	0	NPS	N	Y	Genotype 2	1	N	1	0	0	0	0	0	0	0	0	1	0	0	0	0	1	1	1
101-11_14	2019-11-14	101	F19	Fall	NO META	TRT	14	NPS	N	Y	Genotype 2	1	N	1	0	0	0	0	0	0	0	0	1	0	0	0	0	1	1	1
117-11_14	2019-11-14	117	F19	Fall	NO META	TRT	14	NPS	N	N	Genotype 1	0	N	0	0	0	0	0	0	0	0	0	0	0	0	0	0	0	1	1
106-11_17	2019-11-17	106	F19	Fall	NO META	TRT	17	NPS	N	Y	Genotype 2	1	N	1	0	0	0	0	0	0	0	0	1	0	0	0	0	1	1	1
169-11_17	2019-11-17	169	F19	Fall	META	TRT	17	NPS	N	Y	Genotype 2	1	N	1	0	0	0	0	0	0	0	0	1	0	0	0	0	1	1	1
103-11_20	2019-11-20	103	F19	Fall	NO META	WK3	20	NPS	N	Y	Genotype 2	1	N	1	0	0	0	0	0	0	0	0	1	0	0	0	0	1	1	1
104-11_20	2019-11-20	104	F19	Fall	NO META	WK3	20	NPS	N	Y	Genotype 2	1	N	1	0	0	0	0	0	0	0	0	1	0	0	0	0	1	1	1
105-11_20	2019-11-20	105	F19	Fall	META	WK3	20	NPS	N	Y	Genotype 2	1	N	1	0	0	0	0	0	0	0	0	1	0	0	0	0	1	1	1
106-11_20	2019-11-20	106	F19	Fall	NO META	WK3	20	NPS	Y	Y	Genotype 2	1	N	1	0	0	0	0	0	0	0	0	1	0	0	0	0	1	1	1
108-11_20	2019-11-20	108	F19	Fall	META	WK3	20	NPS	N	Y	Genotype 2	1	N	1	0	0	0	0	0	0	0	0	1	0	0	0	0	1	1	1
118-11_20	2019-11-20	118	F19	Fall	NO META	WK3	20	NPS	N	Y	Genotype 2	1	N	1	0	0	0	0	0	0	0	0	1	0	0	0	0	1	1	1
123-11_20	2019-11-20	123	F19	Fall	META	WK3	20	NPS	N	Y	Genotype 2	1	N	1	0	0	0	0	0	0	0	0	1	0	0	0	0	1	1	1
124-11_20	2019-11-20	124	F19	Fall	META	WK3	20	NPS	N	Y	Genotype 2	1	N	1	0	0	0	0	0	0	0	0	1	0	0	0	0	1	1	1
127-11_20	2019-11-20	127	F19	Fall	META	WK3	20	NPS	N	Y	Genotype 2	1	N	1	0	0	0	0	0	0	0	0	1	0	0	0	0	1	1	1
129-11_20	2019-11-20	129	F19	Fall	META	WK3	20	NPS	N	Y	Genotype 2	1	N	1	0	0	0	0	0	0	0	0	1	0	0	0	0	1	1	1
138-11_20	2019-11-20	138	F19	Fall	NO META	WK3	20	NPS	N	Y	Genotype 2	1	N	1	0	0	0	0	0	0	0	0	1	0	0	0	0	1	1	1
139-11_20	2019-11-20	139	F19	Fall	NO META	WK3	20	NPS	N	Y	Genotype 2	1	N	1	0	0	0	0	0	0	0	0	1	0	0	0	0	1	1	1
140-11_20	2019-11-20	140	F19	Fall	NO META	WK3	20	NPS	N	Y	Genotype 2	1	N	1	0	0	0	0	0	0	0	0	1	0	0	0	0	1	1	1
141-11_20	2019-11-20	141	F19	Fall	META	WK3	20	NPS	N	Y	Genotype 2	1	N	1	0	0	0	0	0	0	0	0	1	0	0	0	0	1	1	1
143-11_20	2019-11-20	143	F19	Fall	META	WK3	20	NPS	N	Y	Genotype 2	1	N	1	0	0	0	0	0	0	0	0	1	0	0	0	0	1	1	1
147-11_20	2019-11-20	147	F19	Fall	META	WK3	20	NPS	N	Y	Genotype 2	1	N	1	0	0	0	0	0	0	0	0	1	0	0	0	0	1	1	1
148-11_20	2019-11-20	148	F19	Fall	META	WK3	20	NPS	N	Y	Genotype 2	1	N	1	0	0	0	0	0	0	0	0	1	0	0	0	0	1	1	1
149-11_20	2019-11-20	149	F19	Fall	NO META	WK3	20	NPS	N	Y	Genotype 2	1	N	1	0	0	0	0	0	0	0	0	1	0	0	0	0	1	1	1
154-11_20	2019-11-20	154	F19	Fall	NO META	WK3	20	NPS	N	Y	Genotype 2	1	N	1	0	0	0	0	0	0	0	0	1	0	0	0	0	1	1	1
155-11_20	2019-11-20	155	F19	Fall	META	WK3	20	NPS	N	Y	Genotype 2	1	N	1	0	0	0	0	0	0	0	0	1	0	0	0	0	1	1	1
158-11_20	2019-11-20	158	F19	Fall	META	WK3	20	NPS	N	Y	Genotype 2	1	N	1	0	0	0	0	0	0	0	0	1	0	0	0	0	1	1	1
159-11_20	2019-11-20	159	F19	Fall	META	WK3	20	NPS	N	Y	Genotype 2	1	N	1	0	0	0	0	0	0	0	0	1	0	0	0	0	1	1	1
160-11_20	2019-11-20	160	F19	Fall	META	WK3	20	NPS	N	Y	Genotype 2	1	N	1	0	0	0	0	0	0	0	0	1	0	0	0	0	1	1	1
161-11_20	2019-11-20	161	F19	Fall	META	WK3	20	NPS	N	Y	Genotype 2	1	N	1	0	0	0	0	0	0	0	0	1	0	0	0	0	1	1	1
163-11_20	2019-11-20	163	F19	Fall	META	WK3	20	NPS	N	Y	Genotype 2	1	N	1	0	0	0	0	0	0	0	0	1	0	0	0	0	1	1	1
165-11_20	2019-11-20	165	F19	Fall	NO META	WK3	20	NPS	N	Y	Genotype 2	1	N	1	0	0	0	0	0	0	0	0	1	0	0	0	0	1	1	1
167-11_20	2019-11-20	167	F19	Fall	NO META	WK3	20	NPS	N	Y	Genotype 2	1	N	1	0	0	0	0	0	0	0	0	1	0	0	0	0	1	1	1
168-11_20	2019-11-20	168	F19	Fall	META	WK3	20	NPS	N	Y	Genotype 2	1	N	1	0	0	0	0	0	0	0	0	1	0	0	0	0	1	1	1
171-11_20	2019-11-20	171	F19	Fall	NO META	WK3	20	NPS	N	Y	Genotype 2	1	N	1	0	0	0	0	0	0	0	0	1	0	0	0	0	1	1	1
173-11_20	2019-11-20	173	F19	Fall	META	WK3	20	NPS	N	Y	Genotype 2	1	N	1	0	0	0	0	0	0	0	0	1	0	0	0	0	1	1	1
178-11_20	2019-11-20	178	F19	Fall	META	WK3	20	NPS	N	Y	Genotype 2	1	N	1	0	0	0	0	0	0	0	0	1	0	0	0	0	1	1	1
180-11_20	2019-11-20	180	F19	Fall	META	WK3	20	NPS	N	Y	Genotype 2	1	N	1	0	0	0	0	0	0	0	0	1	0	0	0	0	1	1	1
174-12_10	2019-12-10	174	F19	Fall	META	TRT	40	NPS	Y	Y	Genotype 2	1	N	1	0	0	0	0	0	0	0	0	1	0	0	0	0	1	1	1
106-01_09	2020-01-09	106	F19	Fall	NO META	WK10	69	NPS	Y	Y	Genotype 2	1	N	1	0	0	0	0	0	0	0	0	1	0	0	0	0	1	1	1
122-01_09	2020-01-09	122	F19	Fall	NO META	WK10	69	NPS	N	Y	Genotype 2	1	N	1	0	0	0	0	0	0	0	0	1	0	0	0	0	1	1	1
126-01_09	2020-01-09	126	F19	Fall	META	WK10	69	NPS	N	Y	Genotype 2	1	N	1	0	0	0	0	0	0	0	0	1	0	0	0	0	1	1	1
162-01_09	2020-01-09	162	F19	Fall	META	WK10	69	NPS	N	N	Genotype 1	0	N	0	0	0	0	0	0	0	0	0	0	0	0	0	0	0	1	1
203-10_29	2020-10-29	203	F20	Fall	META	Arrival	0	NPS	N	N	Genotype 1	0	N	0	0	0	0	0	0	0	0	0	0	0	0	0	0	0	1	1
209-10_29	2020-10-29	209	F20	Fall	META	Arrival	0	NPS	N	Y	Genotype 2	3	Y	6	0	0	1	1	1	1	0	1	1	0	1	1	0	1	1	1
211-10_29	2020-10-29	211	F20	Fall	NO META	Arrival	0	NPS	N	Y	Genotype 2	3	Y	6	0	0	1	1	1	1	0	1	1	0	1	1	0	1	1	1
220-10_29	2020-10-29	220	F20	Fall	META	Arrival	0	NPS	N	N	Genotype 2	0	N	0	0	0	0	0	0	0	0	0	0	0	0	0	0	0	1	1
225-10_29	2020-10-29	225	F20	Fall	META	Arrival	0	NPS	N	N	Genotype 2	0	N	0	0	0	0	0	0	0	0	0	0	0	0	0	0	0	1	1
233-10_29	2020-10-29	233	F20	Fall	META	Arrival	0	NPS	N	Y	Genotype 2	1	N	1	0	0	0	0	0	0	0	0	1	0	0	0	0	1	1	1
237-10_29	2020-10-29	237	F20	Fall	NO META	Arrival	0	NPS	N	N	Genotype 2	0	N	0	0	0	0	0	0	0	0	0	0	0	0	0	0	0	1	1
239-10_29	2020-10-29	239	F20	Fall	META	Arrival	0	NPS	N	Y	Genotype 2	1	N	1	0	0	0	0	0	0	0	0	1	0	0	0	0	1	1	1
250-10_29	2020-10-29	250	F20	Fall	META	Arrival	0	NPS	N	N	Genotype 2	0	N	0	0	0	0	0	0	0	0	0	0	0	0	0	0	0	1	1
258-10_29	2020-10-29	258	F20	Fall	NO META	Arrival	0	NPS	N	N	Genotype 1	0	N	0	0	0	0	0	0	0	0	0	0	0	0	0	0	0	1	1
260-10_29	2020-10-29	260	F20	Fall	NO META	Arrival	0	NPS	N	N	Genotype 1	0	N	0	0	0	0	0	0	0	0	0	0	0	0	0	0	0	1	1
262-10_29	2020-10-29	262	F20	Fall	NO META	Arrival	0	NPS	N	N	Genotype 1	0	N	0	0	0	0	0	0	0	0	0	0	0	0	0	0	0	1	1
271-10_29	2020-10-29	271	F20	Fall	META	Arrival	0	NPS	N	Y	Genotype 2	3	Y	5	0	0	1	0	1	1	0	1	1	0	1	1	0	1	0	1
272-10_29	2020-10-29	272	F20	Fall	NO META	Arrival	0	NPS	N	N	Genotype 1	0	N	0	0	0	0	0	0	0	0	0	0	0	0	0	0	0	1	1
277-10_29	2020-10-29	277	F20	Fall	NO META	Arrival	0	NPS	N	N	Genotype 2	0	N	0	0	0	0	0	0	0	0	0	0	0	0	0	0	0	1	1
283-10_29	2020-10-29	283	F20	Fall	NO META	Arrival	0	NPS	N	N	Genotype 1	0	N	0	0	0	0	0	0	0	0	0	0	0	0	0	0	0	1	1
284-10_29	2020-10-29	284	F20	Fall	NO META	Arrival	0	NPS	N	N	Genotype 2	0	N	0	0	0	0	0	0	0	0	0	0	0	0	0	0	0	1	1
237-11_02	2020-11-02	237	F20	Fall	NO META	TRT	4	NPS	N	N	Genotype 2	0	N	0	0	0	0	0	0	0	0	0	0	0	0	0	0	0	1	1
284-11_02	2020-11-02	284	F20	Fall	NO META	TRT	4	NPS	N	N	Genotype 2	0	N	0	0	0	0	0	0	0	0	0	0	0	0	0	0	0	1	1
273-11_05	2020-11-05	273	F20	Fall	NO META	TRT	7	NPS	N	N	Genotype 2	0	N	0	0	0	0	0	0	0	0	0	0	0	0	0	0	0	1	1
221-11_06	2020-11-06	221	F20	Fall	META	TRT	8	NPS	Y	Y	Genotype 2	3	Y	5	0	0	1	0	1	1	0	1	1	0	1	1	0	1	1	1
244-11_06	2020-11-06	244	F20	Fall	NO META	TRT	8	NPS	N	N	Genotype 2	0	N	0	0	0	0	0	0	0	0	0	0	0	0	0	0	0	1	1
257-11_06	2020-11-06	257	F20	Fall	META	TRT	8	NPS	Y	Y	Genotype 2	3	Y	4	0	0	1	0	1	1	0	0	1	0	1	1	0	1	1	1
267-11_06	2020-11-06	267	F20	Fall	META	TRT	8	NPS	Y	Y	Genotype 2	3	Y	5	0	0	1	0	1	1	0	1	1	0	1	1	0	1	1	1
282-11_07	2020-11-07	282	F20	Fall	META	TRT	9	NPS	Y	Y	Genotype 2	3	Y	6	0	0	1	1	1	1	0	1	1	0	1	1	0	1	1	1
249-11_08	2020-11-08	249	F20	Fall	NO META	TRT	10	NPS	N	N	Genotype 2	0	N	0	0	0	0	0	0	0	0	0	0	0	0	0	0	0	1	1
262-11_08	2020-11-08	262	F20	Fall	NO META	TRT	10	NPS	N	N	Genotype 2	0	N	0	0	0	0	0	0	0	0	0	0	0	0	0	0	0	1	1
252-11_10	2020-11-10	252	F20	Fall	NO META	TRT	12	NPS	N	N	Genotype 2	0	N	0	0	0	0	0	0	0	0	0	0	0	0	0	0	0	1	1
246-11_11	2020-11-11	246	F20	Fall	NO META	TRT	13	NPS	N	N	Genotype 2	0	N	0	0	0	0	0	0	0	0	0	0	0	0	0	0	0	1	1
207-11_12	2020-11-12	207	F20	Fall	NO META	TRT	14	NPS	N	N	Genotype 2	0	N	0	0	0	0	0	0	0	0	0	0	0	0	0	0	0	1	1
212-11_12	2020-11-12	212	F20	Fall	NO META	TRT	14	NPS	N	N	Genotype 2	0	N	0	0	0	0	0	0	0	0	0	0	0	0	0	0	0	1	1
231-11_12	2020-11-12	231	F20	Fall	META	TRT	14	NPS	Y	Y	Genotype 2	3	Y	6	0	0	1	1	1	1	0	1	1	0	1	1	0	1	1	1
281-11_15	2020-11-15	281	F20	Fall	META	TRT	17	NPS	Y	Y	Genotype 2	3	Y	5	0	0	1	0	1	1	0	1	1	0	1	1	0	1	1	1
252-11_16	2020-11-16	252	F20	Fall	NO META	DEAD	18	LUNG	Y	N	Genotype 2	0	N	0	0	0	0	0	0	0	0	0	0	0	0	0	0	0	1	1
207-11_18	2020-11-18	207	F20	Fall	NO META	DEAD	20	LUNG	Y	N	Genotype 2	0	N	0	0	0	0	0	0	0	0	0	0	0	0	0	0	0	1	1
202-11_19	2020-11-19	202	F20	Fall	META	WK3	21	NPS	N	Y	Genotype 2	3	Y	5	0	0	1	1	1	1	0	0	1	0	1	1	0	1	1	1
204-11_19	2020-11-19	204	F20	Fall	META	WK3	21	NPS	N	Y	Genotype 2	3	Y	5	0	0	1	1	1	1	0	0	1	0	1	1	0	1	1	1
205-11_19	2020-11-19	205	F20	Fall	NO META	WK3	21	NPS	N	Y	Genotype 2	3	Y	6	0	0	1	1	1	1	0	1	1	0	1	1	0	1	1	1
206-11_19	2020-11-19	206	F20	Fall	NO META	WK3	21	NPS	N	N	Genotype 2	0	N	0	0	0	0	0	0	0	0	0	0	0	0	0	0	0	1	1
209-11_19	2020-11-19	209	F20	Fall	META	WK3	21	NPS	N	Y	Genotype 2	3	Y	7	0	0	1	1	1	1	0	2	1	0	1	1	0	1	1	1
211-11_19	2020-11-19	211	F20	Fall	NO META	WK3	21	NPS	N	N	Genotype 2	0	N	0	0	0	0	0	0	0	0	0	0	0	0	0	0	0	1	1
212-11_19	2020-11-19	212	F20	Fall	NO META	WK3	21	NPS	Y	N	Genotype 2	0	N	0	0	0	0	0	0	0	0	0	0	0	0	0	0	0	1	1
213-11_19	2020-11-19	213	F20	Fall	NO META	WK3	21	NPS	N	Y	Genotype 2	3	Y	5	0	0	1	1	1	1	0	0	1	0	1	1	0	1	1	1
214-11_19	2020-11-19	214	F20	Fall	NO META	WK3	21	NPS	N	N	Genotype 2	0	N	0	0	0	0	0	0	0	0	0	0	0	0	0	0	0	1	1
215-11_19	2020-11-19	215	F20	Fall	META	WK3	21	NPS	N	Y	Genotype 2	3	Y	5	0	0	1	0	1	1	0	1	1	0	1	1	0	1	1	1
217-11_19	2020-11-19	217	F20	Fall	META	WK3	21	NPS	N	Y	Genotype 2	3	Y	4	0	0	1	0	1	1	0	0	1	0	1	1	0	1	1	1
219-11_19	2020-11-19	219	F20	Fall	META	WK3	21	NPS	N	Y	Genotype 2	3	Y	6	0	0	1	1	1	1	0	1	1	0	1	1	0	1	1	1
223-11_19	2020-11-19	223	F20	Fall	META	WK3	21	NPS	N	Y	Genotype 2	3	Y	5	0	0	1	0	1	1	0	1	1	0	1	1	0	1	1	1
228-11_19	2020-11-19	228	F20	Fall	META	WK3	21	NPS	N	Y	Genotype 2	3	Y	4	0	0	1	0	1	1	0	0	1	0	1	1	0	1	1	1
229-11_19	2020-11-19	229	F20	Fall	META	WK3	21	NPS	N	Y	Genotype 2	3	Y	5	0	0	1	0	1	1	0	1	1	0	1	1	0	1	1	1
231-11_19	2020-11-19	231	F20	Fall	META	WK3	21	NPS	Y	Y	Genotype 2	3	Y	6	0	0	1	1	1	1	0	1	1	0	1	1	0	1	1	1
233-11_19	2020-11-19	233	F20	Fall	META	WK3	21	NPS	N	Y	Genotype 2	3	Y	5	0	0	1	0	1	1	0	1	1	0	1	1	0	1	1	1
234-11_19	2020-11-19	234	F20	Fall	NO META	WK3	21	NPS	N	N	Genotype 2	0	N	0	0	0	0	0	0	0	0	0	0	0	0	0	0	0	1	1
236-11_19	2020-11-19	236	F20	Fall	META	WK3	21	NPS	N	Y	Genotype 2	3	Y	5	0	0	1	0	1	1	0	1	1	0	1	1	0	1	1	1
237-11_19	2020-11-19	237	F20	Fall	NO META	WK3	21	NPS	Y	N	Genotype 2	0	N	0	0	0	0	0	0	0	0	0	0	0	0	0	0	0	1	1
238-11_19	2020-11-19	238	F20	Fall	META	DEAD	21	LUNG	Y	N	Genotype 2	3	Y	4	0	0	1	0	1	1	0	0	1	0	1	1	0	1	1	1
239-11_19	2020-11-19	239	F20	Fall	META	WK3	21	NPS	N	N	Genotype 2	0	N	0	0	0	0	0	0	0	0	0	0	0	0	0	0	0	1	1
244-11_19	2020-11-19	244	F20	Fall	NO META	WK3	21	NPS	Y	N	Genotype 2	0	N	0	0	0	0	0	0	0	0	0	0	0	0	0	0	0	1	1
245-11_19	2020-11-19	245	F20	Fall	NO META	WK3	21	NPS	N	N	Genotype 2	0	N	0	0	0	0	0	0	0	0	0	0	0	0	0	0	0	1	1
247-11_19	2020-11-19	247	F20	Fall	NO META	WK3	21	NPS	N	N	Genotype 2	0	N	0	0	0	0	0	0	0	0	0	0	0	0	0	0	0	1	1
248-11_19	2020-11-19	248	F20	Fall	NO META	WK3	21	NPS	N	N	Genotype 2	0	N	0	0	0	0	0	0	0	0	0	0	0	0	0	0	0	1	1
250-11_19	2020-11-19	250	F20	Fall	META	WK3	21	NPS	N	Y	Genotype 2	3	Y	4	0	0	1	0	1	1	0	0	1	0	1	1	0	1	1	1
253-11_19	2020-11-19	253	F20	Fall	NO META	WK3	21	NPS	N	N	Genotype 2	0	N	0	0	0	0	0	0	0	0	0	0	0	0	0	0	0	1	1
255-11_19	2020-11-19	255	F20	Fall	NO META	WK3	21	NPS	N	N	Genotype 2	0	N	0	0	0	0	0	0	0	0	0	0	0	0	0	0	0	1	1
256-11_19	2020-11-19	256	F20	Fall	META	WK3	21	NPS	N	Y	Genotype 2	3	Y	4	0	0	1	0	1	1	0	0	1	0	1	1	0	1	1	1
257-11_19	2020-11-19	257	F20	Fall	META	WK3	21	NPS	Y	Y	Genotype 2	3	Y	5	0	0	1	0	1	1	0	1	1	0	1	1	0	1	1	1
258-11_19	2020-11-19	258	F20	Fall	NO META	WK3	21	NPS	N	Y	Genotype 2	3	Y	5	0	0	1	1	1	1	0	0	1	0	1	1	0	1	1	1
260-11_19	2020-11-19	260	F20	Fall	NO META	WK3	21	NPS	N	N	Genotype 2	0	N	0	0	0	0	0	0	0	0	0	0	0	0	0	0	0	1	1
262-11_19	2020-11-19	262	F20	Fall	NO META	WK3	21	NPS	Y	Y	Genotype 2	3	Y	5	0	0	1	1	1	1	0	0	1	0	1	1	0	1	1	1
264-11_19	2020-11-19	264	F20	Fall	META	WK3	21	NPS	N	Y	Genotype 2	3	Y	4	0	0	1	0	1	1	0	0	1	0	1	1	0	1	1	1
267-11_19	2020-11-19	267	F20	Fall	META	WK3	21	NPS	Y	Y	Genotype 2	3	Y	5	0	0	1	0	1	1	0	1	1	0	1	1	0	1	1	1
268-11_19	2020-11-19	268	F20	Fall	META	WK3	21	NPS	N	Y	Genotype 2	3	Y	5	0	0	1	0	1	1	0	1	1	0	1	1	0	1	1	1
270-11_19	2020-11-19	270	F20	Fall	META	WK3	21	NPS	N	Y	Genotype 2	3	Y	6	0	0	1	1	1	1	0	1	1	0	1	1	0	1	1	1
271-11_19	2020-11-19	271	F20	Fall	META	WK3	21	NPS	N	Y	Genotype 2	3	Y	5	0	0	1	0	1	1	0	1	1	0	1	1	0	1	1	1
272-11_19	2020-11-19	272	F20	Fall	NO META	WK3	21	NPS	N	N	Genotype 2	0	N	0	0	0	0	0	0	0	0	0	0	0	0	0	0	0	1	1
276-11_19	2020-11-19	276	F20	Fall	NO META	WK3	21	NPS	N	N	Genotype 2	0	N	0	0	0	0	0	0	0	0	0	0	0	0	0	0	0	1	1
278-11_19	2020-11-19	278	F20	Fall	META	WK3	21	NPS	N	Y	Genotype 2	3	Y	5	0	0	1	1	1	1	0	0	1	0	1	1	0	1	1	1
279-11_19	2020-11-19	279	F20	Fall	META	WK3	21	NPS	N	Y	Genotype 2	3	Y	4	0	0	1	0	1	1	0	0	1	0	1	1	0	1	1	1
280-11_19	2020-11-19	280	F20	Fall	NO META	WK3	21	NPS	N	N	Genotype 2	0	N	0	0	0	0	0	0	0	0	0	0	0	0	0	0	0	1	1
282-11_19	2020-11-19	282	F20	Fall	META	WK3	21	NPS	Y	Y	Genotype 2	3	Y	6	0	0	1	1	1	1	0	1	1	0	1	1	0	1	1	1
283-11_19	2020-11-19	283	F20	Fall	NO META	WK3	21	NPS	N	Y	Genotype 2	0	N	0	0	0	0	0	0	0	0	0	0	0	0	0	0	0	1	1
206-11_26	2020-11-26	206	F20	Fall	NO META	TRT	28	NPS	N	N	Genotype 2	0	N	0	0	0	0	0	0	0	0	0	0	0	0	0	0	0	1	1
203-01_07	2021-01-07	203	F20	Fall	META	WK10	70	NPS	N	N	Genotype 2	0	N	0	0	0	0	0	0	0	0	0	0	0	0	0	0	0	1	1
204-01_07	2021-01-07	204	F20	Fall	META	WK10	70	NPS	N	N	Genotype 2	0	N	0	0	0	0	0	0	0	0	0	0	0	0	0	0	0	1	1
205-01_07	2021-01-07	205	F20	Fall	NO META	WK10	70	NPS	N	N	Genotype 2	0	N	0	0	0	0	0	0	0	0	0	0	0	0	0	0	0	1	1
219-01_07	2021-01-07	219	F20	Fall	META	WK10	70	NPS	N	N	Genotype 2	0	N	0	0	0	0	0	0	0	0	0	0	0	0	0	0	0	1	1
221-01_07	2021-01-07	221	F20	Fall	META	WK10	70	NPS	Y	Y	Genotype 2	4	Y	6	1	0	1	0	1	1	0	1	1	1	1	1	0	1	1	1
231-01_07	2021-01-07	231	F20	Fall	META	WK10	70	NPS	Y	Y	Genotype 2	3	Y	6	0	0	1	1	1	1	0	1	1	0	1	1	0	1	1	1
242-01_07	2021-01-07	242	F20	Fall	META	WK10	70	NPS	N	Y	Genotype 2	3	Y	4	0	0	1	0	1	1	0	0	1	0	1	1	0	1	1	1
280-01_07	2021-01-07	280	F20	Fall	NO META	WK10	70	NPS	N	N	Genotype 2	0	N	0	0	0	0	0	0	0	0	0	0	0	0	0	0	0	1	1
312-03_26	2021-03-26	312	S21	Spring	NO META	Arrival	0	NPS	N	Y	Genotype 2	1	N	1	0	0	0	0	0	0	0	0	1	0	0	0	0	1	1	1
344-03_26	2021-03-26	344	S21	Spring	META	Arrival	0	NPS	N	N	Genotype 1	0	N	0	0	0	0	0	0	0	0	0	0	0	0	0	0	0	1	1
353-03_26	2021-03-26	353	S21	Spring	NO META	Arrival	0	NPS	N	N	Genotype 2	0	N	0	0	0	0	0	0	0	0	0	0	0	0	0	0	0	1	1
355-03_26	2021-03-26	355	S21	Spring	META	Arrival	0	NPS	N	N	Genotype 2	0	N	0	0	0	0	0	0	0	0	0	0	0	0	0	0	0	1	1
358-03_26	2021-03-26	358	S21	Spring	NO META	Arrival	0	NPS	N	N	Genotype 1	0	N	0	0	0	0	0	0	0	0	0	0	0	0	0	0	0	1	1
360-03_26	2021-03-26	360	S21	Spring	NO META	Arrival	0	NPS	N	N	Genotype 1	0	N	0	0	0	0	0	0	0	0	0	0	0	0	0	0	0	1	1
378-03_26	2021-03-26	378	S21	Spring	NO META	Arrival	0	NPS	N	N	Genotype 1	0	N	0	0	0	0	0	0	0	0	0	0	0	0	0	0	0	1	1
312-03_27	2021-03-27	312	S21	Spring	NO META	TRT	1	NPS	N	Y	Genotype 2	1	N	1	0	0	0	0	0	0	0	0	1	0	0	0	0	1	1	1
345-04_07	2021-04-07	345	S21	Spring	NO META	TRT	12	NPS	N	Y	Genotype 2	1	N	1	0	0	0	0	0	0	0	0	1	0	0	0	0	1	1	1
346-04_07	2021-04-07	346	S21	Spring	NO META	TRT	12	NPS	N	Y	Genotype 2	1	N	1	0	0	0	0	0	0	0	0	1	0	0	0	0	1	1	1
349-04_07	2021-04-07	349	S21	Spring	META	TRT	12	NPS	N	Y	Genotype 2	5	Y	6	0	1	1	0	1	1	1	0	1	1	1	1	1	1	1	1
311-04_08	2021-04-08	311	S21	Spring	META	TRT	13	NPS	N	Y	Genotype 2	5	Y	7	0	1	1	0	1	1	1	1	1	1	1	1	1	1	1	1
317-04_10	2021-04-10	317	S21	Spring	NO META	TRT	15	NPS	N	Y	Genotype 2	1	N	1	0	0	0	0	0	0	0	0	1	0	0	0	0	1	1	1
358-04_10	2021-04-10	358	S21	Spring	NO META	TRT	15	NPS	N	Y	Genotype 2	1	N	1	0	0	0	0	0	0	0	0	1	0	0	0	0	1	1	1
311-04_12	2021-04-12	311	S21	Spring	META	DEAD	16	LUNG	Y	Y	Genotype 2	5	Y	7	0	1	1	0	1	1	1	1	1	1	1	1	1	1	1	1
369-04_14	2021-04-14	369	S21	Spring	NO META	DEAD	19	LUNG	Y	N	Genotype 2	0	N	0	0	0	0	0	0	0	0	0	0	0	0	0	0	0	1	1
302-04_15	2021-04-15	302	S21	Spring	META	WK3	20	NPS	N	Y	Genotype 2	5	Y	7	0	1	1	0	1	1	1	1	1	1	1	1	1	1	1	1
306-04_15	2021-04-15	306	S21	Spring	META	WK3	20	NPS	N	Y	Genotype 2	5	Y	6	0	1	1	0	1	1	1	0	1	1	1	1	1	1	1	1
307-04_15	2021-04-15	307	S21	Spring	META	WK3	20	NPS	N	Y	Genotype 2	5	Y	7	0	1	1	0	1	1	1	1	1	1	1	1	1	1	1	1
308-04_15	2021-04-15	308	S21	Spring	META	WK3	20	NPS	Y	Y	Genotype 2	5	Y	7	0	1	1	0	1	1	1	1	1	1	1	1	1	1	1	1
313-04_15	2021-04-15	313	S21	Spring	NO META	WK3	20	NPS	N	N	Genotype 2	0	N	0	0	0	0	0	0	0	0	0	0	0	0	0	0	0	1	1
315-04_15	2021-04-15	315	S21	Spring	META	WK3	20	NPS	N	Y	Genotype 2	5	Y	7	0	1	1	0	1	1	1	1	1	1	1	1	1	1	1	1
321-04_15	2021-04-15	321	S21	Spring	NO META	WK3	20	NPS	N	Y	Genotype 2	1	N	1	0	0	0	0	0	0	0	0	1	0	0	0	0	1	1	1
324-04_15	2021-04-15	324	S21	Spring	META	WK3	20	NPS	N	Y	Genotype 2	5	Y	7	0	1	1	0	1	1	1	1	1	1	1	1	1	1	1	1
334-04_15	2021-04-15	334	S21	Spring	META	WK3	20	NPS	N	Y	Genotype 2	5	Y	6	0	1	1	0	1	1	1	0	1	1	1	1	1	1	1	1
339-04_15	2021-04-15	339	S21	Spring	META	WK3	20	NPS	N	Y	Genotype 2	5	Y	7	0	1	1	0	1	1	1	1	1	1	1	1	1	1	1	1
340-04_15	2021-04-15	340	S21	Spring	META	WK3	20	NPS	Y	Y	Genotype 2	5	Y	7	0	1	1	0	1	1	1	1	1	1	1	1	1	1	1	1
341-04_15	2021-04-15	341	S21	Spring	META	WK3	20	NPS	N	Y	Genotype 2	5	Y	8	0	1	1	1	1	1	1	1	1	1	1	1	1	1	1	1
349-04_15	2021-04-15	349	S21	Spring	META	WK3	20	NPS	Y	Y	Genotype 2	5	Y	7	0	1	1	0	1	1	1	1	1	1	1	1	1	1	1	1
355-04_15	2021-04-15	355	S21	Spring	META	WK3	20	NPS	N	Y	Genotype 2	5	Y	7	0	1	1	0	1	1	1	1	1	1	1	1	1	1	1	1
358-04_15	2021-04-15	358	S21	Spring	NO META	WK3	20	NPS	Y	Y	Genotype 2	1	N	1	0	0	0	0	0	0	0	0	1	0	0	0	0	1	1	1
360-04_15	2021-04-15	360	S21	Spring	NO META	WK3	20	NPS	Y	Y	Genotype 2	1	N	1	0	0	0	0	0	0	0	0	1	0	0	0	0	1	1	1
362-04_15	2021-04-15	362	S21	Spring	META	WK3	20	NPS	N	Y	Genotype 2	5	Y	8	0	1	1	0	1	1	1	2	1	1	1	1	1	1	1	1
366-04_15	2021-04-15	366	S21	Spring	META	WK3	20	NPS	N	Y	Genotype 2	5	Y	6	0	1	1	0	1	1	1	0	1	1	1	1	1	1	1	1
368-04_15	2021-04-15	368	S21	Spring	META	WK3	20	NPS	N	Y	Genotype 2	5	Y	6	0	1	1	0	1	1	1	0	1	1	1	1	1	1	1	1
375-04_15	2021-04-15	375	S21	Spring	NO META	WK3	20	NPS	N	N	Genotype 2	0	N	0	0	0	0	0	0	0	0	0	0	0	0	0	0	0	1	1
379-04_15	2021-04-15	379	S21	Spring	NO META	WK3	20	NPS	Y	N	Genotype 2	0	N	0	0	0	0	0	0	0	0	0	0	0	0	0	0	0	1	1
382-04_15	2021-04-15	382	S21	Spring	NO META	WK3	20	NPS	N	Y	Genotype 2	1	N	1	0	0	0	0	0	0	0	0	1	0	0	0	0	1	1	1
363-04_19	2021-04-19	363	S21	Spring	NO META	TRT	24	NPS	Y	N	Genotype 2	0	N	0	0	0	0	0	0	0	0	0	0	0	0	0	0	0	1	1
322-04_20	2021-04-20	322	S21	Spring	NO META	TRT	25	NPS	Y	Y	Genotype 2	5	Y	7	0	1	1	0	1	1	1	1	1	1	1	1	1	1	1	1
347-04_20	2021-04-20	347	S21	Spring	NO META	TRT	25	NPS	Y	Y	Genotype 2	1	N	1	0	0	0	0	0	0	0	0	1	0	0	0	0	1	1	1
322-04_22	2021-04-22	322	S21	Spring	NO META	DEAD	27	LUNG	Y	Y	Genotype 2	5	Y	7	0	1	1	0	1	1	1	1	1	1	1	1	1	1	1	1
338-05_03	2021-05-03	338	S21	Spring	NO META	DEAD	38	LUNG	Y	Y	Genotype 2	5	Y	6	0	1	1	0	1	1	1	0	1	1	1	1	1	1	1	1
302-06_03	2021-06-03	302	S21	Spring	META	WK10	69	NPS	N	Y	Genotype 2	5	Y	7	0	1	1	0	1	1	1	1	1	1	1	1	1	1	1	1
305-06_03	2021-06-03	305	S21	Spring	META	WK10	69	NPS	N	N	Genotype 2	0	N	0	0	0	0	0	0	0	0	0	0	0	0	0	0	0	1	1
313-06_03	2021-06-03	313	S21	Spring	NO META	WK10	69	NPS	N	N	Genotype 2	0	N	0	0	0	0	0	0	0	0	0	0	0	0	0	0	0	1	1
318-06_03	2021-06-03	318	S21	Spring	NO META	WK10	69	NPS	N	N	Genotype 2	0	N	0	0	0	0	0	0	0	0	0	0	0	0	0	0	0	1	1
328-06_03	2021-06-03	328	S21	Spring	META	WK10	69	NPS	N	N	Genotype 2	0	N	0	0	0	0	0	0	0	0	0	0	0	0	0	0	0	1	1
334-06_03	2021-06-03	334	S21	Spring	META	WK10	69	NPS	N	Y	Genotype 2	5	Y	7	0	1	1	0	1	1	1	1	1	1	1	1	1	1	1	1
335-06_03	2021-06-03	335	S21	Spring	NO META	WK10	69	NPS	N	N	Genotype 1	0	N	0	0	0	0	0	0	0	0	0	0	0	0	0	0	0	1	1
336-06_03	2021-06-03	336	S21	Spring	META	WK10	69	NPS	N	Y	Genotype 2	5	Y	7	0	1	1	0	1	1	1	1	1	1	1	1	1	1	1	1
337-06_03	2021-06-03	337	S21	Spring	META	WK10	69	NPS	N	Y	Genotype 2	5	Y	7	0	1	1	0	1	1	1	1	1	1	1	1	1	1	1	1
340-06_03	2021-06-03	340	S21	Spring	META	WK10	69	NPS	Y	Y	Genotype 2	5	Y	7	0	1	1	0	1	1	1	1	1	1	1	1	1	1	1	1
345-06_03	2021-06-03	345	S21	Spring	NO META	WK10	69	NPS	Y	Y	Genotype 2	1	N	1	0	0	0	0	0	0	0	0	1	0	0	0	0	1	1	1
351-06_03	2021-06-03	351	S21	Spring	META	WK10	69	NPS	N	Y	Genotype 2	5	Y	7	0	1	1	0	1	1	1	1	1	1	1	1	1	1	1	1
355-06_03	2021-06-03	355	S21	Spring	META	WK10	69	NPS	N	Y	Genotype 2	5	Y	6	0	1	1	0	1	1	1	0	1	1	1	1	1	1	1	1
373-06_03	2021-06-03	373	S21	Spring	NO META	WK10	69	NPS	N	Y	Genotype 2	5	Y	6	0	1	1	0	1	1	1	0	1	1	1	1	1	1	1	1
402-10_28	2021-10-28	402	F21	Fall	NO META	Arrival	0	NPS	N	Y	Genotype 2	5	Y	8	0	1	1	2	1	1	1	0	1	1	1	1	1	1	1	1
405-10_28	2021-10-28	405	F21	Fall	META	Arrival	0	NPS	N	N	Genotype 2	0	N	0	0	0	0	0	0	0	0	0	0	0	0	0	0	0	1	1
406-10_28	2021-10-28	406	F21	Fall	META	Arrival	0	NPS	N	Y	Genotype 2	5	Y	7	0	1	1	1	1	1	1	0	1	1	1	1	1	1	1	1
410-10_28	2021-10-28	410	F21	Fall	NO META	Arrival	0	NPS	N	N	Genotype 1	0	N	0	0	0	0	0	0	0	0	0	0	0	0	0	0	0	1	1
412-10_28	2021-10-28	412	F21	Fall	META	Arrival	0	NPS	N	N	Genotype 1	0	N	0	0	0	0	0	0	0	0	0	0	0	0	0	0	0	1	1
418-10_28	2021-10-28	418	F21	Fall	META	Arrival	0	NPS	N	N	Genotype 1	0	N	0	0	0	0	0	0	0	0	0	0	0	0	0	0	0	1	1
423-10_28	2021-10-28	423	F21	Fall	NO META	Arrival	0	NPS	N	Y	Genotype 2	5	Y	7	0	1	1	1	1	1	1	0	1	1	1	1	1	1	1	1
425-10_28	2021-10-28	425	F21	Fall	NO META	Arrival	0	NPS	N	N	Genotype 2	0	N	0	0	0	0	0	0	0	0	0	0	0	0	0	0	0	1	1
428-10_28	2021-10-28	428	F21	Fall	META	Arrival	0	NPS	N	Y	Genotype 2	5	Y	8	0	1	1	1	1	1	1	1	1	1	1	1	1	1	1	1
429-10_28	2021-10-28	429	F21	Fall	META	Arrival	0	NPS	N	N	Genotype 2	0	N	0	0	0	0	0	0	0	0	0	0	0	0	0	0	0	1	1
432-10_28	2021-10-28	432	F21	Fall	META	Arrival	0	NPS	N	Y	Genotype 2	1	N	1	0	0	0	0	0	0	0	0	1	0	0	0	0	1	1	1
435-10_28	2021-10-28	435	F21	Fall	META	Arrival	0	NPS	N	Y	Genotype 2	3	Y	4	0	1	0	2	0	0	0	0	1	1	1	0	0	1	1	1
437-10_28	2021-10-28	437	F21	Fall	NO META	Arrival	0	NPS	N	N	Genotype 2	0	N	0	0	0	0	0	0	0	0	0	0	0	0	0	0	0	1	1
439-10_28	2021-10-28	439	F21	Fall	META	Arrival	0	NPS	N	Y	Genotype 2	2	N	2	0	0	0	1	0	0	0	0	1	0	1	0	0	1	1	1
442-10_28	2021-10-28	442	F21	Fall	NO META	Arrival	0	NPS	N	N	Genotype 2	0	N	0	0	0	0	0	0	0	0	0	0	0	0	0	0	0	1	1
443-10_28	2021-10-28	443	F21	Fall	NO META	Arrival	0	NPS	N	Y	Genotype 2	5	Y	8	0	1	1	1	1	1	1	1	1	1	1	1	1	1	1	1
446-10_28	2021-10-28	446	F21	Fall	NO META	Arrival	0	NPS	N	N	Genotype 2	0	N	0	0	0	0	0	0	0	0	0	0	0	0	0	0	0	2	1
447-10_28	2021-10-28	447	F21	Fall	NO META	Arrival	0	NPS	N	Y	Genotype 2	3	Y	4	0	0	1	0	1	1	0	0	1	0	1	1	0	1	1	1
450-10_28	2021-10-28	450	F21	Fall	META	Arrival	0	NPS	N	N	Genotype 1	0	N	0	0	0	0	0	0	0	0	0	0	0	0	0	0	0	1	1
451-10_28	2021-10-28	451	F21	Fall	META	Arrival	0	NPS	N	N	Genotype 2	0	N	0	0	0	0	0	0	0	0	0	0	0	0	0	0	0	1	1
453-10_28	2021-10-28	453	F21	Fall	META	Arrival	0	NPS	N	N	Genotype 1	0	N	0	0	0	0	0	0	0	0	0	0	0	0	0	0	0	1	1
458-10_28	2021-10-28	458	F21	Fall	NO META	Arrival	0	NPS	N	N	Genotype 1	0	N	0	0	0	0	0	0	0	0	0	0	0	0	0	0	0	1	1
460-10_28	2021-10-28	460	F21	Fall	NO META	Arrival	0	NPS	N	Y	Genotype 2	5	Y	7	0	1	1	1	1	1	1	0	1	1	1	1	1	1	1	1
461-10_28	2021-10-28	461	F21	Fall	META	Arrival	0	NPS	N	N	Genotype 2	0	N	0	0	0	0	0	0	0	0	0	0	0	0	0	0	0	1	1
463-10_28	2021-10-28	463	F21	Fall	META	Arrival	0	NPS	N	N	Genotype 2	0	N	0	0	0	0	0	0	0	0	0	0	0	0	0	0	0	1	1
467-10_28	2021-10-28	467	F21	Fall	META	Arrival	0	NPS	N	N	Genotype 1	0	N	0	0	0	0	0	0	0	0	0	0	0	0	0	0	0	1	1
469-10_28	2021-10-28	469	F21	Fall	NO META	Arrival	0	NPS	N	N	Genotype 1	1	N	1	0	0	0	1	0	0	0	0	0	0	1	0	0	0	1	1
470-10_28	2021-10-28	470	F21	Fall	NO META	Arrival	0	NPS	N	N	Genotype 2	0	N	0	0	0	0	0	0	0	0	0	0	0	0	0	0	0	1	1
474-10_28	2021-10-28	474	F21	Fall	NO META	Arrival	0	NPS	N	N	Genotype 2	0	N	0	0	0	0	0	0	0	0	0	0	0	0	0	0	0	1	1
476-10_28	2021-10-28	476	F21	Fall	NO META	Arrival	0	NPS	N	Y	Genotype 2	5	Y	8	0	1	1	1	1	1	1	1	1	1	1	1	1	1	1	1
477-10_28	2021-10-28	477	F21	Fall	META	Arrival	0	NPS	N	Y	Genotype 2	5	Y	7	0	1	1	1	1	1	1	0	1	1	1	1	1	1	1	1
478-10_28	2021-10-28	478	F21	Fall	NO META	Arrival	0	NPS	N	Y	Genotype 2	5	Y	8	0	1	1	1	1	1	1	1	1	1	1	1	1	1	1	1
480-10_28	2021-10-28	480	F21	Fall	META	Arrival	0	NPS	N	Y	Genotype 2	5	Y	8	0	1	1	1	1	1	1	1	1	1	1	1	1	1	1	1
483-10_28	2021-10-28	483	F21	Fall	META	Arrival	0	NPS	N	N	Genotype 1	1	N	1	0	0	0	1	0	0	0	0	0	0	1	0	0	0	1	1
484-10_28	2021-10-28	484	F21	Fall	NO META	Arrival	0	NPS	N	Y	Genotype 2	5	Y	7	0	1	1	1	1	1	1	0	1	1	1	1	1	1	1	1
438-11_01	2021-11-01	438	F21	Fall	NO META	TRT	4	NPS	N	Y	Genotype 2	5	Y	7	1	0	1	1	1	1	1	0	1	1	1	1	1	1	1	1
476-11_01	2021-11-01	476	F21	Fall	NO META	TRT	4	NPS	N	Y	Genotype 2	5	Y	8	0	1	1	1	1	1	1	1	1	1	1	1	1	1	1	1
443-11_02	2021-11-02	443	F21	Fall	NO META	TRT	5	NPS	N	Y	Genotype 2	5	Y	7	0	1	1	1	1	1	1	0	1	1	1	1	1	1	1	1
470-11_02	2021-11-02	470	F21	Fall	NO META	TRT	5	NPS	N	N	Genotype 2	0	N	0	0	0	0	0	0	0	0	0	0	0	0	0	0	0	1	1
478-11_03	2021-11-03	478	F21	Fall	NO META	TRT	6	NPS	N	N	Genotype 1	0	N	0	0	0	0	0	0	0	0	0	0	0	0	0	0	0	1	1
419-11_04	2021-11-04	419	F21	Fall	NO META	TRT	7	NPS	N	Y	Genotype 2	3	Y	4	0	0	1	0	1	1	0	0	1	0	1	1	0	1	1	1
447-11_04	2021-11-04	447	F21	Fall	NO META	TRT	7	NPS	N	N	Genotype 2	0	N	0	0	0	0	0	0	0	0	0	0	0	0	0	0	0	1	1
481-11_04	2021-11-04	481	F21	Fall	NO META	TRT	7	NPS	N	N	Genotype 2	0	N	0	0	0	0	0	0	0	0	0	0	0	0	0	0	0	1	1
441-11_07	2021-11-07	441	F21	Fall	NO META	TRT	10	NPS	N	Y	Genotype 2	5	Y	8	0	1	1	1	1	1	1	1	1	1	1	1	1	1	1	1
458-11_09	2021-11-09	458	F21	Fall	NO META	TRT	12	NPS	N	Y	Genotype 2	1	N	1	0	0	0	0	0	0	0	0	1	0	0	0	0	1	1	1
484-11_10	2021-11-10	484	F21	Fall	NO META	TRT	13	NPS	N	Y	Genotype 2	5	Y	8	0	1	1	1	1	1	1	1	1	1	1	1	1	1	1	1
419-11_11	2021-11-11	419	F21	Fall	NO META	TRT	14	NPS	Y	Y	Genotype 2	3	Y	6	0	0	1	1	1	1	0	1	1	0	1	1	0	1	1	1
466-11_12	2021-11-12	466	F21	Fall	NO META	TRT	15	NPS	N	N	Genotype 2	0	N	0	0	0	0	0	0	0	0	0	0	0	0	0	0	0	1	1
441-11_14	2021-11-14	441	F21	Fall	NO META	TRT	17	NPS	Y	Y	Genotype 2	5	Y	7	0	1	1	1	1	1	1	0	1	1	1	1	1	1	1	1
416-11_17	2021-11-17	416	F21	Fall	META	TRT	20	NPS	N	Y	Genotype 2	5	Y	8	0	1	1	1	1	1	1	1	1	1	1	1	1	1	1	1
454-11_17	2021-11-17	454	F21	Fall	META	TRT	20	NPS	N	Y	Genotype 2	5	Y	7	0	1	1	1	1	1	1	0	1	1	1	1	1	1	1	1
401-11_18	2021-11-18	401	F21	Fall	NO META	WK3	21	NPS	N	N	Genotype 2	0	N	0	0	0	0	0	0	0	0	0	0	0	0	0	0	0	1	1
402-11_18	2021-11-18	402	F21	Fall	NO META	WK3	21	NPS	N	N	Genotype 2	0	N	0	0	0	0	0	0	0	0	0	0	0	0	0	0	0	1	1
403-11_18	2021-11-18	403	F21	Fall	META	WK3	21	NPS	N	Y	Genotype 2	5	Y	8	0	1	1	1	1	1	1	1	1	1	1	1	1	1	1	1
409-11_18	2021-11-18	409	F21	Fall	META	WK3	21	NPS	N	Y	Genotype 2	3	Y	4	0	0	1	0	1	1	0	0	1	0	1	1	0	1	1	1
410-11_18	2021-11-18	410	F21	Fall	NO META	WK3	21	NPS	N	N	Genotype 2	0	N	0	0	0	0	0	0	0	0	0	0	0	0	0	0	0	1	1
414-11_18	2021-11-18	414	F21	Fall	META	WK3	21	NPS	N	Y	Genotype 2	5	Y	8	0	1	1	1	1	1	1	1	1	1	1	1	1	1	1	1
416-11_18	2021-11-18	416	F21	Fall	META	WK3	21	NPS	Y	Y	Genotype 2	5	Y	7	0	1	1	1	1	1	1	0	1	1	1	1	1	1	1	1
419-11_18	2021-11-18	419	F21	Fall	NO META	WK3	21	NPS	Y	Y	Genotype 2	3	Y	5	0	0	1	0	1	1	0	1	1	0	1	1	0	1	1	1
424-11_18	2021-11-18	424	F21	Fall	META	WK3	21	NPS	N	Y	Genotype 2	5	Y	8	0	1	1	1	1	1	1	1	1	1	1	1	1	1	1	1
425-11_18	2021-11-18	425	F21	Fall	NO META	WK3	21	NPS	N	N	Genotype 2	0	N	0	0	0	0	0	0	0	0	0	0	0	0	0	0	0	1	1
428-11_18	2021-11-18	428	F21	Fall	META	WK3	21	NPS	N	Y	Genotype 2	5	Y	7	0	1	1	1	1	1	1	0	1	1	1	1	1	1	1	1
429-11_18	2021-11-18	429	F21	Fall	META	WK3	21	NPS	N	N	Genotype 2	0	N	0	0	0	0	0	0	0	0	0	0	0	0	0	0	0	1	1
430-11_18	2021-11-18	430	F21	Fall	NO META	WK3	21	NPS	N	N	Genotype 2	0	N	0	0	0	0	0	0	0	0	0	0	0	0	0	0	0	1	1
434-11_18	2021-11-18	434	F21	Fall	META	WK3	21	NPS	N	Y	Genotype 2	5	Y	7	0	1	1	1	1	1	1	0	1	1	1	1	1	1	1	1
436-11_18	2021-11-18	436	F21	Fall	NO META	WK3	21	NPS	N	N	Genotype 2	0	N	0	0	0	0	0	0	0	0	0	0	0	0	0	0	0	1	1
437-11_18	2021-11-18	437	F21	Fall	NO META	WK3	21	NPS	N	N	Genotype 2	0	N	0	0	0	0	0	0	0	0	0	0	0	0	0	0	0	1	1
438-11_18	2021-11-18	438	F21	Fall	NO META	WK3	21	NPS	Y	Y	Genotype 2	5	Y	7	0	1	1	1	1	1	1	0	1	1	1	1	1	1	1	1
439-11_18	2021-11-18	439	F21	Fall	META	WK3	21	NPS	N	Y	Genotype 2	5	Y	8	0	1	1	1	1	1	1	1	1	1	1	1	1	1	1	1
440-11_18	2021-11-18	440	F21	Fall	NO META	WK3	21	NPS	N	Y	Genotype 2	3	Y	3	0	0	0	1	0	1	0	0	1	0	1	1	0	1	1	1
441-11_18	2021-11-18	441	F21	Fall	NO META	WK3	21	NPS	Y	Y	Genotype 2	5	Y	8	0	1	1	1	1	1	1	1	1	1	1	1	1	1	1	1
444-11_18	2021-11-18	444	F21	Fall	META	WK3	21	NPS	N	Y	Genotype 2	5	Y	7	0	1	1	1	1	1	1	0	1	1	1	1	1	1	1	1
449-11_18	2021-11-18	449	F21	Fall	META	WK3	21	NPS	N	Y	Genotype 2	5	Y	8	0	1	1	1	1	1	1	1	1	1	1	1	1	1	1	1
454-11_18	2021-11-18	454	F21	Fall	META	WK3	21	NPS	Y	Y	Genotype 2	5	Y	8	0	1	1	1	1	1	1	1	1	1	1	1	1	1	1	1
456-11_18	2021-11-18	456	F21	Fall	META	WK3	21	NPS	N	Y	Genotype 2	5	Y	8	0	1	1	1	1	1	1	1	1	1	1	1	1	1	1	1
457-11_18	2021-11-18	457	F21	Fall	NO META	WK3	21	NPS	N	N	Genotype 2	0	N	0	0	0	0	0	0	0	0	0	0	0	0	0	0	0	1	1
458-11_18	2021-11-18	458	F21	Fall	NO META	WK3	21	NPS	Y	Y	Genotype 2	5	Y	7	0	1	1	1	1	1	1	0	1	1	1	1	1	1	1	1
459-11_18	2021-11-18	459	F21	Fall	META	WK3	21	NPS	N	Y	Genotype 2	5	Y	9	0	1	1	3	1	1	1	0	1	1	1	1	1	1	1	1
460-11_18	2021-11-18	460	F21	Fall	NO META	WK3	21	NPS	N	Y	Genotype 2	1	N	1	0	0	0	0	0	0	0	0	1	0	0	0	0	1	1	1
464-11_18	2021-11-18	464	F21	Fall	META	WK3	21	NPS	N	Y	Genotype 2	3	Y	5	0	0	1	0	1	1	0	1	1	0	1	1	0	1	1	1
465-11_18	2021-11-18	465	F21	Fall	META	WK3	21	NPS	N	Y	Genotype 2	5	Y	7	0	1	1	1	1	1	1	0	1	1	1	1	1	1	1	1
466-11_18	2021-11-18	466	F21	Fall	NO META	WK3	21	NPS	Y	N	Genotype 2	0	N	0	0	0	0	0	0	0	0	0	0	0	0	0	0	0	1	1
468-11_18	2021-11-18	468	F21	Fall	META	WK3	21	NPS	N	Y	Genotype 2	3	Y	5	0	0	1	0	1	1	0	1	1	0	1	1	0	1	1	1
470-11_18	2021-11-18	470	F21	Fall	NO META	WK3	21	NPS	Y	N	Genotype 2	0	N	0	0	0	0	0	0	0	0	0	0	0	0	0	0	0	1	1
472-11_18	2021-11-18	472	F21	Fall	NO META	WK3	21	NPS	N	Y	Genotype 2	5	Y	7	0	1	1	1	1	1	1	0	1	1	1	1	1	1	1	1
473-11_18	2021-11-18	473	F21	Fall	NO META	WK3	21	NPS	N	N	Genotype 2	0	N	0	0	0	0	0	0	0	0	0	0	0	0	0	0	0	1	1
476-11_18	2021-11-18	476	F21	Fall	NO META	WK3	21	NPS	Y	Y	Genotype 2	5	Y	8	0	1	1	1	1	1	1	1	1	1	1	1	1	1	1	1
479-11_18	2021-11-18	479	F21	Fall	NO META	WK3	21	NPS	N	N	Genotype 2	1	N	1	0	0	0	1	0	0	0	0	0	0	1	0	0	0	1	1
481-11_18	2021-11-18	481	F21	Fall	NO META	WK3	21	NPS	Y	Y	Genotype 2	5	Y	8	0	1	1	1	1	1	1	1	1	1	1	1	1	1	1	1
483-11_18	2021-11-18	483	F21	Fall	META	WK3	21	NPS	N	Y	Genotype 2	5	Y	8	0	1	1	1	1	1	1	1	1	1	1	1	1	1	1	1
484-11_18	2021-11-18	484	F21	Fall	NO META	WK3	21	NPS	Y	Y	Genotype 2	5	Y	8	0	1	1	1	1	1	1	1	1	1	1	1	1	1	1	1
466-11_29	2021-11-29	466	F21	Fall	NO META	DEAD	32	LUNG	Y	N	Genotype 2	0	N	0	0	0	0	0	0	0	0	0	0	0	0	0	0	0	1	1
481-12_03	2021-12-03	481	F21	Fall	NO META	TRT	36	NPS	Y	Y	Genotype 2	5	Y	8	0	1	1	1	1	1	1	1	1	1	1	1	1	1	1	1
484-12_03	2021-12-03	484	F21	Fall	NO META	TRT	36	NPS	Y	N	Genotype 2	0	N	0	0	0	0	0	0	0	0	0	0	0	0	0	0	0	1	1
403-01_06	2022-01-06	403	F21	Fall	META	WK10	70	NPS	N	N	Genotype 2	1	N	1	0	0	0	1	0	0	0	0	0	0	1	0	0	0	1	1
411-01_06	2022-01-06	411	F21	Fall	NO META	WK10	70	NPS	N	Y	Genotype 2	5	Y	8	0	1	1	1	1	1	1	1	1	1	1	1	1	1	1	1
416-01_06	2022-01-06	416	F21	Fall	META	WK10	70	NPS	Y	Y	Genotype 2	5	Y	8	0	1	1	1	1	1	1	1	1	1	1	1	1	1	1	1
422-01_06	2022-01-06	422	F21	Fall	NO META	WK10	70	NPS	N	Y	Genotype 2	5	Y	8	0	1	1	1	1	1	1	1	1	1	1	1	1	1	1	1
427-01_06	2022-01-06	427	F21	Fall	NO META	WK10	70	NPS	N	Y	Genotype 2	3	Y	6	0	0	1	1	1	1	0	1	1	0	1	1	0	1	1	1
450-01_06	2022-01-06	450	F21	Fall	META	WK10	70	NPS	N	N	Genotype 2	0	N	0	0	0	0	0	0	0	0	0	0	0	0	0	0	0	1	1
452-01_06	2022-01-06	452	F21	Fall	META	WK10	70	NPS	N	N	Genotype 2	0	N	0	0	0	0	0	0	0	0	0	0	0	0	0	0	0	1	1
465-01_06	2022-01-06	465	F21	Fall	META	WK10	70	NPS	N	N	Genotype 2	0	N	0	0	0	0	0	0	0	0	0	0	0	0	0	0	0	1	1
475-01_06	2022-01-06	475	F21	Fall	NO META	WK10	70	NPS	N	N	Genotype 2	0	N	0	0	0	0	0	0	0	0	0	0	0	0	0	0	0	1	1
482-01_06	2022-01-06	482	F21	Fall	META	WK10	70	NPS	N	Y	Genotype 2	3	Y	5	0	0	1	0	1	1	0	1	1	0	1	1	0	1	1	1
Total														851	2	73	122	75	122	123	73	79	182	75	129	123	73	182	307	305
Legend: Antimicrobial resistance genes based on alignment to MEGARes v 3.0. For colums W-AC, isolates were considered resistant if any resistance genes were found to an antimicrobial drug in that class. Isolates were considered multidrug resistant if resitance genes were found to antimcrobials in > 2 antimicrobial classes. Key: F19, Fall 2019; F20, Fall 2020; S21, Spring 2021; Fall, 2022; TxGroup…

## Sheet: Antimicrobial Susceptibility
Table S4. Antimicrobial resistance classification of isolated Mannheimia haemolytica
Original Isolate ID	Collection Date	Animal	Trial	TxGroup	Reason	Collection_Day	Sample_Type	AM_Before	Amin	BLac	MLS	Phen	Tet	Flour	ResClass	MDR	Spectinomycin MIC	Spectinomycin Interpretation	Ampicillin MIC	Ampicillin Interpretation	Penicillin MIC	Penicillin Interpretation	Ceftiofur MIC	Ceftiofur Interpretation	Gamithromycin MIC	Gamithromycin Interpretation	Tildipirosin MIC	Tildipirosin Interpretation	Tilmicosin MIC	Tilmicosin Interpretation	Tulathromycin MIC	Tulathromycin Interpretation	Florfenicol MIC	Florfenicol Interpretation	Tetracycline MIC	Tetracycline Interpretation	Danofloxacin MIC	Danofloxacin Interpretation	Enrofloxacin MIC	Enrofloxacin Interpretation
116-10_31	2019-10-31	116	F19	META	Arrival	0	NPS	N	N	N	N	N	N	N	0	N	= 32	Susceptible	<= 0.25	Not-Interpretible	<= 0.12	Susceptible	<= 0.25	Susceptible	<= 1	Susceptible	<= 1	Susceptible	= 4	Susceptible	<= 8	Susceptible	= 0.5	Susceptible	<= 0.5	Susceptible	<= 0.12	Susceptible	<= 0.12	Susceptible
119-10_31	2019-10-31	119	F19	META	Arrival	0	NPS	N	N	N	N	N	N	N	0	N	= 32	Susceptible	<= 0.25	Not-Interpretible	<= 0.12	Susceptible	<= 0.25	Susceptible	<= 1	Susceptible	<= 1	Susceptible	= 8	Susceptible	<= 8	Susceptible	= 0.5	Susceptible	<= 0.5	Susceptible	<= 0.12	Susceptible	<= 0.12	Susceptible
126-10_31	2019-10-31	126	F19	META	Arrival	0	NPS	N	N	N	N	N	N	N	0	N	= 32	Susceptible	<= 0.25	Not-Interpretible	<= 0.12	Susceptible	<= 0.25	Susceptible	<= 1	Susceptible	<= 1	Susceptible	= 4	Susceptible	<= 8	Susceptible	= 0.5	Susceptible	<= 0.5	Susceptible	<= 0.12	Susceptible	<= 0.12	Susceptible
129-10_31	2019-10-31	129	F19	META	Arrival	0	NPS	N	N	N	N	N	N	N	0	N	= 32	Susceptible	<= 0.25	Not-Interpretible	= 0.25	Susceptible	<= 0.25	Susceptible	<= 1	Susceptible	= 2	Susceptible	= 8	Susceptible	<= 8	Susceptible	= 0.5	Susceptible	= 1	Susceptible	<= 0.12	Susceptible	<= 0.12	Susceptible
131-10_31	2019-10-31	131	F19	META	Arrival	0	NPS	N	N	N	N	N	N	N	0	N	= 16	Susceptible	<= 0.25	Not-Interpretible	= 0.25	Susceptible	<= 0.25	Susceptible	<= 1	Susceptible	<= 1	Susceptible	= 4	Susceptible	<= 8	Susceptible	= 0.5	Susceptible	= 1	Susceptible	<= 0.12	Susceptible	<= 0.12	Susceptible
138-10_31	2019-10-31	138	F19	NO META	Arrival	0	NPS	N	N	N	N	N	N	N	0	N	= 32	Susceptible	<= 0.25	Not-Interpretible	= 0.25	Susceptible	<= 0.25	Susceptible	<= 1	Susceptible	<= 1	Susceptible	= 8	Susceptible	<= 8	Susceptible	= 0.5	Susceptible	<= 0.5	Susceptible	<= 0.12	Susceptible	<= 0.12	Susceptible
142-10_31	2019-10-31	142	F19	META	Arrival	0	NPS	N	N	N	N	N	N	N	0	N	= 32	Susceptible	<= 0.25	Not-Interpretible	= 0.25	Susceptible	<= 0.25	Susceptible	<= 1	Susceptible	<= 1	Susceptible	= 8	Susceptible	<= 8	Susceptible	= 0.5	Susceptible	<= 0.5	Susceptible	<= 0.12	Susceptible	<= 0.12	Susceptible
145-10_31	2019-10-31	145	F19	NO META	Arrival	0	NPS	N	N	Y	N	N	N	N	1	N	= 32	Susceptible	<= 0.25	Not-Interpretible	= 0.5	Intermediate	<= 0.25	Susceptible	<= 1	Susceptible	<= 1	Susceptible	= 8	Susceptible	<= 8	Susceptible	= 0.5	Susceptible	= 1	Susceptible	<= 0.12	Susceptible	<= 0.12	Susceptible
151-10_31	2019-10-31	151	F19	META	Arrival	0	NPS	N	N	N	N	N	N	N	0	N	= 32	Susceptible	<= 0.25	Not-Interpretible	= 0.25	Susceptible	<= 0.25	Susceptible	<= 1	Susceptible	= 2	Susceptible	= 8	Susceptible	<= 8	Susceptible	= 1	Susceptible	= 1	Susceptible	<= 0.12	Susceptible	<= 0.12	Susceptible
152-10_31	2019-10-31	152	F19	META	Arrival	0	NPS	N	N	N	N	N	N	N	0	N	= 16	Susceptible	<= 0.25	Not-Interpretible	= 0.25	Susceptible	<= 0.25	Susceptible	<= 1	Susceptible	<= 1	Susceptible	= 8	Susceptible	<= 8	Susceptible	= 1	Susceptible	<= 0.5	Susceptible	<= 0.12	Susceptible	<= 0.12	Susceptible
170-10_31	2019-10-31	170	F19	META	Arrival	0	NPS	N	N	N	N	N	N	N	0	N	= 32	Susceptible	<= 0.25	Not-Interpretible	= 0.25	Susceptible	<= 0.25	Susceptible	<= 1	Susceptible	= 2	Susceptible	= 8	Susceptible	<= 8	Susceptible	= 1	Susceptible	= 1	Susceptible	<= 0.12	Susceptible	<= 0.12	Susceptible
174-10_31	2019-10-31	174	F19	META	Arrival	0	NPS	N	N	N	N	N	N	N	0	N	= 16	Susceptible	<= 0.25	Not-Interpretible	= 0.25	Susceptible	<= 0.25	Susceptible	= 2	Susceptible	<= 1	Susceptible	= 8	Susceptible	<= 8	Susceptible	= 0.5	Susceptible	= 1	Susceptible	<= 0.12	Susceptible	<= 0.12	Susceptible
184-10_31	2019-10-31	184	F19	META	Arrival	0	NPS	N	N	N	N	N	Y	N	1	N	= 16	Susceptible	<= 0.25	Not-Interpretible	= 0.25	Susceptible	<= 0.25	Susceptible	<= 1	Susceptible	= 2	Susceptible	= 8	Susceptible	<= 8	Susceptible	= 1	Susceptible	> 8	Resistant	<= 0.12	Susceptible	<= 0.12	Susceptible
101-11_14	2019-11-14	101	F19	NO META	TRT	14	NPS	N	N	N	N	N	Y	N	1	N	= 32	Susceptible	<= 0.25	Not-Interpretible	<= 0.12	Susceptible	<= 0.25	Susceptible	<= 1	Susceptible	<= 1	Susceptible	= 8	Susceptible	<= 8	Susceptible	= 0.5	Susceptible	> 8	Resistant	<= 0.12	Susceptible	<= 0.12	Susceptible
117-11_14	2019-11-14	117	F19	NO META	TRT	14	NPS	N	N	Y	N	N	N	N	1	N	= 32	Susceptible	<= 0.25	Not-Interpretible	= 0.5	Intermediate	<= 0.25	Susceptible	<= 1	Susceptible	<= 1	Susceptible	= 8	Susceptible	<= 8	Susceptible	= 0.5	Susceptible	<= 0.5	Susceptible	<= 0.12	Susceptible	<= 0.12	Susceptible
106-11_17	2019-11-17	106	F19	NO META	TRT	17	NPS	N	N	N	N	N	Y	N	1	N	= 16	Susceptible	<= 0.25	Not-Interpretible	= 0.25	Susceptible	<= 0.25	Susceptible	<= 1	Susceptible	<= 1	Susceptible	= 8	Susceptible	<= 8	Susceptible	<= 0.25	Susceptible	> 8	Resistant	<= 0.12	Susceptible	<= 0.12	Susceptible
169-11_17	2019-11-17	169	F19	META	TRT	17	NPS	N	N	N	N	N	Y	N	1	N	= 16	Susceptible	<= 0.25	Not-Interpretible	= 0.25	Susceptible	<= 0.25	Susceptible	<= 1	Susceptible	= 2	Susceptible	= 8	Susceptible	<= 8	Susceptible	= 0.5	Susceptible	> 8	Resistant	<= 0.12	Susceptible	<= 0.12	Susceptible
103-11_20	2019-11-20	103	F19	NO META	WK3	20	NPS	N	N	N	N	N	Y	N	1	N	= 16	Susceptible	<= 0.25	Not-Interpretible	<= 0.12	Susceptible	<= 0.25	Susceptible	<= 1	Susceptible	<= 1	Susceptible	= 4	Susceptible	<= 8	Susceptible	= 0.5	Susceptible	> 8	Resistant	<= 0.12	Susceptible	<= 0.12	Susceptible
104-11_20	2019-11-20	104	F19	NO META	WK3	20	NPS	N	N	N	N	N	Y	N	1	N	= 16	Susceptible	<= 0.25	Not-Interpretible	<= 0.12	Susceptible	<= 0.25	Susceptible	<= 1	Susceptible	<= 1	Susceptible	= 8	Susceptible	<= 8	Susceptible	= 0.5	Susceptible	> 8	Resistant	<= 0.12	Susceptible	<= 0.12	Susceptible
105-11_20	2019-11-20	105	F19	META	WK3	20	NPS	N	N	N	N	N	Y	N	1	N	= 16	Susceptible	<= 0.25	Not-Interpretible	<= 0.12	Susceptible	<= 0.25	Susceptible	<= 1	Susceptible	= 2	Susceptible	= 8	Susceptible	<= 8	Susceptible	= 0.5	Susceptible	> 8	Resistant	<= 0.12	Susceptible	<= 0.12	Susceptible
106-11_20	2019-11-20	106	F19	NO META	WK3	20	NPS	Y	N	N	N	N	Y	N	1	N	= 16	Susceptible	<= 0.25	Not-Interpretible	<= 0.12	Susceptible	<= 0.25	Susceptible	<= 1	Susceptible	= 2	Susceptible	= 8	Susceptible	<= 8	Susceptible	= 0.5	Susceptible	> 8	Resistant	<= 0.12	Susceptible	<= 0.12	Susceptible
108-11_20	2019-11-20	108	F19	META	WK3	20	NPS	N	N	N	N	N	Y	N	1	N	= 16	Susceptible	<= 0.25	Not-Interpretible	<= 0.12	Susceptible	<= 0.25	Susceptible	<= 1	Susceptible	= 2	Susceptible	= 8	Susceptible	<= 8	Susceptible	= 0.5	Susceptible	> 8	Resistant	<= 0.12	Susceptible	<= 0.12	Susceptible
118-11_20	2019-11-20	118	F19	NO META	WK3	20	NPS	N	N	N	N	N	Y	N	1	N	= 32	Susceptible	<= 0.25	Not-Interpretible	<= 0.12	Susceptible	<= 0.25	Susceptible	<= 1	Susceptible	= 2	Susceptible	= 8	Susceptible	<= 8	Susceptible	= 1	Susceptible	> 8	Resistant	<= 0.12	Susceptible	<= 0.12	Susceptible
123-11_20	2019-11-20	123	F19	META	WK3	20	NPS	N	N	N	N	N	Y	N	1	N	= 32	Susceptible	<= 0.25	Not-Interpretible	= 0.25	Susceptible	<= 0.25	Susceptible	<= 1	Susceptible	= 2	Susceptible	= 8	Susceptible	<= 8	Susceptible	= 1	Susceptible	> 8	Resistant	<= 0.12	Susceptible	<= 0.12	Susceptible
124-11_20	2019-11-20	124	F19	META	WK3	20	NPS	N	N	N	N	N	Y	N	1	N	= 16	Susceptible	<= 0.25	Not-Interpretible	= 0.25	Susceptible	<= 0.25	Susceptible	<= 1	Susceptible	= 2	Susceptible	= 8	Susceptible	<= 8	Susceptible	= 0.5	Susceptible	> 8	Resistant	<= 0.12	Susceptible	<= 0.12	Susceptible
127-11_20	2019-11-20	127	F19	META	WK3	20	NPS	N	N	Y	N	N	Y	N	2	N	= 16	Susceptible	<= 0.25	Not-Interpretible	= 0.5	Intermediate	<= 0.25	Susceptible	<= 1	Susceptible	<= 1	Susceptible	= 8	Susceptible	<= 8	Susceptible	= 0.5	Susceptible	> 8	Resistant	<= 0.12	Susceptible	<= 0.12	Susceptible
129-11_20	2019-11-20	129	F19	META	WK3	20	NPS	N	N	N	N	N	Y	N	1	N	= 32	Susceptible	<= 0.25	Not-Interpretible	= 0.25	Susceptible	<= 0.25	Susceptible	= 2	Susceptible	= 2	Susceptible	= 8	Susceptible	<= 8	Susceptible	= 0.5	Susceptible	> 8	Resistant	<= 0.12	Susceptible	<= 0.12	Susceptible
138-11_20	2019-11-20	138	F19	NO META	WK3	20	NPS	N	N	N	N	N	Y	N	1	N	= 32	Susceptible	<= 0.25	Not-Interpretible	<= 0.12	Susceptible	<= 0.25	Susceptible	<= 1	Susceptible	<= 1	Susceptible	= 8	Susceptible	<= 8	Susceptible	= 0.5	Susceptible	> 8	Resistant	<= 0.12	Susceptible	<= 0.12	Susceptible
139-11_20	2019-11-20	139	F19	NO META	WK3	20	NPS	N	N	N	N	N	Y	N	1	N	= 16	Susceptible	<= 0.25	Not-Interpretible	= 0.25	Susceptible	<= 0.25	Susceptible	<= 1	Susceptible	= 2	Susceptible	= 4	Susceptible	<= 8	Susceptible	= 0.5	Susceptible	> 8	Resistant	<= 0.12	Susceptible	<= 0.12	Susceptible
140-11_20	2019-11-20	140	F19	NO META	WK3	20	NPS	N	N	N	N	N	Y	N	1	N	= 32	Susceptible	<= 0.25	Not-Interpretible	= 0.25	Susceptible	<= 0.25	Susceptible	<= 1	Susceptible	= 2	Susceptible	= 8	Susceptible	<= 8	Susceptible	= 0.5	Susceptible	> 8	Resistant	<= 0.12	Susceptible	<= 0.12	Susceptible
141-11_20	2019-11-20	141	F19	META	WK3	20	NPS	N	N	N	N	N	Y	N	1	N	= 16	Susceptible	<= 0.25	Not-Interpretible	<= 0.12	Susceptible	<= 0.25	Susceptible	<= 1	Susceptible	= 2	Susceptible	= 8	Susceptible	<= 8	Susceptible	= 0.5	Susceptible	> 8	Resistant	<= 0.12	Susceptible	<= 0.12	Susceptible
143-11_20	2019-11-20	143	F19	META	WK3	20	NPS	N	N	N	N	N	Y	N	1	N	= 16	Susceptible	<= 0.25	Not-Interpretible	= 0.25	Susceptible	<= 0.25	Susceptible	<= 1	Susceptible	= 2	Susceptible	= 8	Susceptible	<= 8	Susceptible	= 0.5	Susceptible	> 8	Resistant	<= 0.12	Susceptible	<= 0.12	Susceptible
147-11_20	2019-11-20	147	F19	META	WK3	20	NPS	N	N	N	N	N	Y	N	1	N	= 16	Susceptible	<= 0.25	Not-Interpretible	<= 0.12	Susceptible	<= 0.25	Susceptible	= 2	Susceptible	= 2	Susceptible	= 8	Susceptible	<= 8	Susceptible	= 0.5	Susceptible	> 8	Resistant	<= 0.12	Susceptible	<= 0.12	Susceptible
148-11_20	2019-11-20	148	F19	META	WK3	20	NPS	N	N	N	N	N	Y	N	1	N	= 16	Susceptible	<= 0.25	Not-Interpretible	= 0.25	Susceptible	<= 0.25	Susceptible	<= 1	Susceptible	= 2	Susceptible	= 8	Susceptible	<= 8	Susceptible	= 0.5	Susceptible	> 8	Resistant	<= 0.12	Susceptible	<= 0.12	Susceptible
149-11_20	2019-11-20	149	F19	NO META	WK3	20	NPS	N	N	N	N	N	Y	N	1	N	= 32	Susceptible	<= 0.25	Not-Interpretible	<= 0.12	Susceptible	<= 0.25	Susceptible	<= 1	Susceptible	= 2	Susceptible	= 8	Susceptible	<= 8	Susceptible	= 0.5	Susceptible	> 8	Resistant	<= 0.12	Susceptible	<= 0.12	Susceptible
154-11_20	2019-11-20	154	F19	NO META	WK3	20	NPS	N	N	N	N	N	Y	N	1	N	= 16	Susceptible	<= 0.25	Not-Interpretible	= 0.25	Susceptible	<= 0.25	Susceptible	<= 1	Susceptible	<= 1	Susceptible	= 8	Susceptible	<= 8	Susceptible	= 0.5	Susceptible	> 8	Resistant	<= 0.12	Susceptible	<= 0.12	Susceptible
155-11_20	2019-11-20	155	F19	META	WK3	20	NPS	N	N	N	N	N	Y	N	1	N	= 16	Susceptible	<= 0.25	Not-Interpretible	= 0.25	Susceptible	<= 0.25	Susceptible	<= 1	Susceptible	= 2	Susceptible	= 8	Susceptible	<= 8	Susceptible	= 0.5	Susceptible	> 8	Resistant	<= 0.12	Susceptible	<= 0.12	Susceptible
158-11_20	2019-11-20	158	F19	META	WK3	20	NPS	N	N	Y	N	N	Y	N	2	N	= 16	Susceptible	<= 0.25	Not-Interpretible	= 0.5	Intermediate	<= 0.25	Susceptible	<= 1	Susceptible	= 2	Susceptible	= 8	Susceptible	<= 8	Susceptible	= 0.5	Susceptible	> 8	Resistant	<= 0.12	Susceptible	<= 0.12	Susceptible
159-11_20	2019-11-20	159	F19	META	WK3	20	NPS	N	N	N	N	N	Y	N	1	N	= 32	Susceptible	<= 0.25	Not-Interpretible	= 0.25	Susceptible	<= 0.25	Susceptible	<= 1	Susceptible	= 2	Susceptible	= 8	Susceptible	<= 8	Susceptible	= 1	Susceptible	> 8	Resistant	<= 0.12	Susceptible	<= 0.12	Susceptible
160-11_20	2019-11-20	160	F19	META	WK3	20	NPS	N	N	N	N	N	Y	N	1	N	= 16	Susceptible	<= 0.25	Not-Interpretible	<= 0.12	Susceptible	<= 0.25	Susceptible	<= 1	Susceptible	= 2	Susceptible	= 8	Susceptible	<= 8	Susceptible	= 0.5	Susceptible	> 8	Resistant	<= 0.12	Susceptible	<= 0.12	Susceptible
161-11_20	2019-11-20	161	F19	META	WK3	20	NPS	N	N	N	N	N	Y	N	1	N	= 32	Susceptible	<= 0.25	Not-Interpretible	<= 0.12	Susceptible	<= 0.25	Susceptible	<= 1	Susceptible	= 2	Susceptible	= 8	Susceptible	<= 8	Susceptible	= 1	Susceptible	> 8	Resistant	<= 0.12	Susceptible	<= 0.12	Susceptible
163-11_20	2019-11-20	163	F19	META	WK3	20	NPS	N	N	N	N	N	Y	N	1	N	= 16	Susceptible	<= 0.25	Not-Interpretible	= 0.25	Susceptible	<= 0.25	Susceptible	<= 1	Susceptible	= 2	Susceptible	= 8	Susceptible	<= 8	Susceptible	= 0.5	Susceptible	> 8	Resistant	<= 0.12	Susceptible	<= 0.12	Susceptible
165-11_20	2019-11-20	165	F19	NO META	WK3	20	NPS	N	N	N	N	N	Y	N	1	N	= 32	Susceptible	<= 0.25	Not-Interpretible	<= 0.12	Susceptible	<= 0.25	Susceptible	<= 1	Susceptible	= 2	Susceptible	= 8	Susceptible	<= 8	Susceptible	= 0.5	Susceptible	> 8	Resistant	<= 0.12	Susceptible	<= 0.12	Susceptible
167-11_20	2019-11-20	167	F19	NO META	WK3	20	NPS	N	N	N	N	N	Y	N	1	N	= 16	Susceptible	<= 0.25	Not-Interpretible	= 0.25	Susceptible	<= 0.25	Susceptible	<= 1	Susceptible	<= 1	Susceptible	= 8	Susceptible	<= 8	Susceptible	= 0.5	Susceptible	> 8	Resistant	<= 0.12	Susceptible	<= 0.12	Susceptible
168-11_20	2019-11-20	168	F19	META	WK3	20	NPS	N	N	N	N	N	Y	N	1	N	= 16	Susceptible	<= 0.25	Not-Interpretible	= 0.25	Susceptible	<= 0.25	Susceptible	<= 1	Susceptible	= 2	Susceptible	= 8	Susceptible	<= 8	Susceptible	= 0.5	Susceptible	> 8	Resistant	<= 0.12	Susceptible	<= 0.12	Susceptible
171-11_20	2019-11-20	171	F19	NO META	WK3	20	NPS	N	N	N	N	N	Y	N	1	N	= 16	Susceptible	<= 0.25	Not-Interpretible	= 0.25	Susceptible	<= 0.25	Susceptible	<= 1	Susceptible	<= 1	Susceptible	= 8	Susceptible	<= 8	Susceptible	= 0.5	Susceptible	> 8	Resistant	<= 0.12	Susceptible	<= 0.12	Susceptible
173-11_20	2019-11-20	173	F19	META	WK3	20	NPS	N	N	N	N	N	Y	N	1	N	= 16	Susceptible	<= 0.25	Not-Interpretible	<= 0.12	Susceptible	<= 0.25	Susceptible	<= 1	Susceptible	= 2	Susceptible	= 8	Susceptible	<= 8	Susceptible	= 0.5	Susceptible	> 8	Resistant	<= 0.12	Susceptible	<= 0.12	Susceptible
178-11_20	2019-11-20	178	F19	META	WK3	20	NPS	N	N	N	N	N	Y	N	1	N	= 16	Susceptible	<= 0.25	Not-Interpretible	= 0.25	Susceptible	<= 0.25	Susceptible	<= 1	Susceptible	= 2	Susceptible	= 8	Susceptible	<= 8	Susceptible	= 1	Susceptible	> 8	Resistant	<= 0.12	Susceptible	<= 0.12	Susceptible
180-11_20	2019-11-20	180	F19	META	WK3	20	NPS	N	N	N	N	N	Y	N	1	N	= 32	Susceptible	<= 0.25	Not-Interpretible	= 0.25	Susceptible	<= 0.25	Susceptible	= 2	Susceptible	= 2	Susceptible	= 8	Susceptible	<= 8	Susceptible	= 1	Susceptible	> 8	Resistant	<= 0.12	Susceptible	<= 0.12	Susceptible
174-12_10	2019-12-10	174	F19	META	TRT	40	NPS	Y	N	N	N	N	Y	N	1	N	= 16	Susceptible	<= 0.25	Not-Interpretible	= 0.25	Susceptible	<= 0.25	Susceptible	= 2	Susceptible	= 2	Susceptible	= 8	Susceptible	<= 8	Susceptible	= 0.5	Susceptible	> 8	Resistant	<= 0.12	Susceptible	<= 0.12	Susceptible
106-01_09	2020-01-09	106	F19	NO META	WK10	69	NPS	Y	N	N	N	N	Y	N	1	N	= 16	Susceptible	<= 0.25	Not-Interpretible	<= 0.12	Susceptible	<= 0.25	Susceptible	<= 1	Susceptible	<= 1	Susceptible	= 4	Susceptible	<= 8	Susceptible	= 0.5	Susceptible	> 8	Resistant	<= 0.12	Susceptible	<= 0.12	Susceptible
122-01_09	2020-01-09	122	F19	NO META	WK10	69	NPS	N	N	N	N	N	Y	N	1	N	= 32	Susceptible	<= 0.25	Not-Interpretible	= 0.25	Susceptible	<= 0.25	Susceptible	= 2	Susceptible	<= 1	Susceptible	= 8	Susceptible	<= 8	Susceptible	= 0.5	Susceptible	> 8	Resistant	<= 0.12	Susceptible	<= 0.12	Susceptible
126-01_09	2020-01-09	126	F19	META	WK10	69	NPS	N	N	N	N	N	Y	N	1	N	= 16	Susceptible	<= 0.25	Not-Interpretible	<= 0.12	Susceptible	<= 0.25	Susceptible	<= 1	Susceptible	<= 1	Susceptible	= 8	Susceptible	<= 8	Susceptible	= 1	Susceptible	> 8	Resistant	<= 0.12	Susceptible	<= 0.12	Susceptible
162-01_09	2020-01-09	162	F19	META	WK10	69	NPS	N	N	N	N	N	N	N	0	N	= 16	Susceptible	<= 0.25	Not-Interpretible	= 0.25	Susceptible	<= 0.25	Susceptible	<= 1	Susceptible	<= 1	Susceptible	= 8	Susceptible	<= 8	Susceptible	= 1	Susceptible	<= 0.5	Susceptible	<= 0.12	Susceptible	<= 0.12	Susceptible
203-10_29	2020-10-29	203	F20	META	Arrival	0	NPS	N	N	N	N	N	N	N	0	N	= 32	Susceptible	<= 0.25	Not-Interpretible	<= 0.12	Susceptible	<= 0.25	Susceptible	<= 1	Susceptible	<= 1	Susceptible	= 8	Susceptible	<= 8	Susceptible	= 0.5	Susceptible	<= 0.5	Susceptible	<= 0.12	Susceptible	<= 0.12	Susceptible
209-10_29	2020-10-29	209	F20	META	Arrival	0	NPS	N	Y	Y	Y	N	Y	Y	5	Y	> 64	Resistant	> 16	Resistant	> 8	Resistant	<= 0.25	Susceptible	> 8	Resistant	> 16	Resistant	> 16	Resistant	> 64	Resistant	= 2	Susceptible	> 8	Resistant	> 1	Resistant	> 2	Resistant
211-10_29	2020-10-29	211	F20	NO META	Arrival	0	NPS	N	Y	Y	Y	N	Y	Y	5	Y	> 64	Resistant	> 16	Resistant	> 8	Resistant	<= 0.25	Susceptible	> 8	Resistant	> 16	Resistant	> 16	Resistant	> 64	Resistant	= 2	Susceptible	> 8	Resistant	> 1	Resistant	> 2	Resistant
220-10_29	2020-10-29	220	F20	META	Arrival	0	NPS	N	N	N	N	N	N	N	0	N	= 32	Susceptible	<= 0.25	Not-Interpretible	= 0.25	Susceptible	<= 0.25	Susceptible	<= 1	Susceptible	= 2	Susceptible	= 8	Susceptible	<= 8	Susceptible	= 0.5	Susceptible	= 1	Susceptible	<= 0.12	Susceptible	<= 0.12	Susceptible
225-10_29	2020-10-29	225	F20	META	Arrival	0	NPS	N	N	N	N	N	N	N	0	N	= 32	Susceptible	<= 0.25	Not-Interpretible	<= 0.12	Susceptible	<= 0.25	Susceptible	<= 1	Susceptible	<= 1	Susceptible	= 4	Susceptible	<= 8	Susceptible	= 0.5	Susceptible	= 1	Susceptible	<= 0.12	Susceptible	<= 0.12	Susceptible
233-10_29	2020-10-29	233	F20	META	Arrival	0	NPS	N	N	N	Y	N	Y	Y	3	Y	= 16	Susceptible	<= 0.25	Not-Interpretible	= 0.25	Susceptible	<= 0.25	Susceptible	<= 1	Susceptible	= 4	Susceptible	= 16	Intermediate	<= 8	Susceptible	= 0.5	Susceptible	> 8	Resistant	= 1	Resistant	= 0.5	Intermediate
237-10_29	2020-10-29	237	F20	NO META	Arrival	0	NPS	N	N	N	N	N	N	N	0	N	= 16	Susceptible	<= 0.25	Not-Interpretible	= 0.25	Susceptible	<= 0.25	Susceptible	<= 1	Susceptible	<= 1	Susceptible	= 8	Susceptible	<= 8	Susceptible	= 0.5	Susceptible	= 1	Susceptible	<= 0.12	Susceptible	<= 0.12	Susceptible
239-10_29	2020-10-29	239	F20	META	Arrival	0	NPS	N	N	N	N	N	Y	N	1	N	= 16	Susceptible	<= 0.25	Not-Interpretible	= 0.25	Susceptible	<= 0.25	Susceptible	<= 1	Susceptible	<= 1	Susceptible	= 8	Susceptible	<= 8	Susceptible	= 1	Susceptible	> 8	Resistant	<= 0.12	Susceptible	<= 0.12	Susceptible
250-10_29	2020-10-29	250	F20	META	Arrival	0	NPS	N	N	N	N	N	N	N	0	N	= 16	Susceptible	<= 0.25	Not-Interpretible	= 0.25	Susceptible	<= 0.25	Susceptible	<= 1	Susceptible	<= 1	Susceptible	= 8	Susceptible	<= 8	Susceptible	= 0.5	Susceptible	<= 0.5	Susceptible	<= 0.12	Susceptible	<= 0.12	Susceptible
258-10_29	2020-10-29	258	F20	NO META	Arrival	0	NPS	N	N	N	N	N	N	N	0	N	= 32	Susceptible	<= 0.25	Not-Interpretible	= 0.25	Susceptible	<= 0.25	Susceptible	<= 1	Susceptible	= 2	Susceptible	= 8	Susceptible	<= 8	Susceptible	= 0.5	Susceptible	<= 0.5	Susceptible	<= 0.12	Susceptible	<= 0.12	Susceptible
260-10_29	2020-10-29	260	F20	NO META	Arrival	0	NPS	N	N	N	N	N	N	N	0	N	= 32	Susceptible	<= 0.25	Not-Interpretible	= 0.25	Susceptible	<= 0.25	Susceptible	<= 1	Susceptible	<= 1	Susceptible	= 8	Susceptible	<= 8	Susceptible	= 0.5	Susceptible	<= 0.5	Susceptible	<= 0.12	Susceptible	<= 0.12	Susceptible
262-10_29	2020-10-29	262	F20	NO META	Arrival	0	NPS	N	N	N	N	N	N	N	0	N	= 16	Susceptible	<= 0.25	Not-Interpretible	= 0.25	Susceptible	<= 0.25	Susceptible	<= 1	Susceptible	<= 1	Susceptible	= 8	Susceptible	<= 8	Susceptible	= 0.5	Susceptible	<= 0.5	Susceptible	<= 0.12	Susceptible	<= 0.12	Susceptible
271-10_29	2020-10-29	271	F20	META	Arrival	0	NPS	N	Y	Y	Y	N	Y	Y	5	Y	> 64	Resistant	= 0.5	Resistant	= 0.5	Intermediate	<= 0.25	Susceptible	> 8	Resistant	> 16	Resistant	> 16	Resistant	> 64	Resistant	= 2	Susceptible	> 8	Resistant	> 1	Resistant	> 2	Resistant
272-10_29	2020-10-29	272	F20	NO META	Arrival	0	NPS	N	N	N	N	N	N	N	0	N	= 16	Susceptible	<= 0.25	Not-Interpretible	= 0.25	Susceptible	<= 0.25	Susceptible	<= 1	Susceptible	<= 1	Susceptible	= 8	Susceptible	<= 8	Susceptible	= 0.5	Susceptible	<= 0.5	Susceptible	<= 0.12	Susceptible	<= 0.12	Susceptible
277-10_29	2020-10-29	277	F20	NO META	Arrival	0	NPS	N	N	N	N	N	N	N	0	N	= 16	Susceptible	<= 0.25	Not-Interpretible	<= 0.12	Susceptible	<= 0.25	Susceptible	<= 1	Susceptible	<= 1	Susceptible	= 4	Susceptible	<= 8	Susceptible	= 1	Susceptible	= 1	Susceptible	<= 0.12	Susceptible	<= 0.12	Susceptible
283-10_29	2020-10-29	283	F20	NO META	Arrival	0	NPS	N	N	N	N	N	N	N	0	N	= 32	Susceptible	<= 0.25	Not-Interpretible	= 0.25	Susceptible	<= 0.25	Susceptible	<= 1	Susceptible	<= 1	Susceptible	= 8	Susceptible	<= 8	Susceptible	= 0.5	Susceptible	<= 0.5	Susceptible	<= 0.12	Susceptible	<= 0.12	Susceptible
284-10_29	2020-10-29	284	F20	NO META	Arrival	0	NPS	N	N	N	N	N	N	N	0	N	= 16	Susceptible	<= 0.25	Not-Interpretible	= 0.25	Susceptible	<= 0.25	Susceptible	<= 1	Susceptible	<= 1	Susceptible	= 8	Susceptible	<= 8	Susceptible	= 0.5	Susceptible	= 1	Susceptible	<= 0.12	Susceptible	<= 0.12	Susceptible
237-11_02	2020-11-02	237	F20	NO META	TRT	4	NPS	N	N	N	N	N	N	N	0	N	= 16	Susceptible	<= 0.25	Not-Interpretible	<= 0.12	Susceptible	<= 0.25	Susceptible	<= 1	Susceptible	<= 1	Susceptible	= 8	Susceptible	<= 8	Susceptible	<= 0.25	Susceptible	= 1	Susceptible	<= 0.12	Susceptible	<= 0.12	Susceptible
284-11_02	2020-11-02	284	F20	NO META	TRT	4	NPS	N	Y	Y	Y	Y	Y	Y	6	Y	> 64	Resistant	> 16	Resistant	> 8	Resistant	<= 0.25	Susceptible	> 8	Resistant	> 16	Resistant	> 16	Resistant	> 64	Resistant	> 8	Resistant	> 8	Resistant	> 1	Resistant	> 2	Resistant
273-11_05	2020-11-05	273	F20	NO META	TRT	7	NPS	N	N	N	N	N	N	N	0	N	= 32	Susceptible	<= 0.25	Not-Interpretible	<= 0.12	Susceptible	<= 0.25	Susceptible	<= 1	Susceptible	<= 1	Susceptible	= 4	Susceptible	<= 8	Susceptible	= 0.5	Susceptible	= 1	Susceptible	<= 0.12	Susceptible	<= 0.12	Susceptible
221-11_06	2020-11-06	221	F20	META	TRT	8	NPS	Y	Y	Y	Y	N	Y	Y	5	Y	> 64	Resistant	<= 0.25	Not-Interpretible	= 0.5	Intermediate	<= 0.25	Susceptible	> 8	Resistant	> 16	Resistant	> 16	Resistant	> 64	Resistant	= 2	Susceptible	> 8	Resistant	> 1	Resistant	> 2	Resistant
244-11_06	2020-11-06	244	F20	NO META	TRT	8	NPS	N	N	N	N	N	N	N	0	N	= 32	Susceptible	<= 0.25	Not-Interpretible	= 0.25	Susceptible	<= 0.25	Susceptible	<= 1	Susceptible	= 2	Susceptible	= 8	Susceptible	<= 8	Susceptible	= 0.5	Susceptible	= 1	Susceptible	<= 0.12	Susceptible	<= 0.12	Susceptible
257-11_06	2020-11-06	257	F20	META	TRT	8	NPS	Y	Y	Y	Y	N	Y	Y	5	Y	> 64	Resistant	<= 0.25	Not-Interpretible	= 0.5	Intermediate	<= 0.25	Susceptible	> 8	Resistant	> 16	Resistant	> 16	Resistant	> 64	Resistant	= 2	Susceptible	> 8	Resistant	> 1	Resistant	> 2	Resistant
267-11_06	2020-11-06	267	F20	META	TRT	8	NPS	Y	Y	Y	Y	N	Y	Y	5	Y	> 64	Resistant	<= 0.25	Not-Interpretible	= 0.5	Intermediate	<= 0.25	Susceptible	> 8	Resistant	> 16	Resistant	> 16	Resistant	> 64	Resistant	= 2	Susceptible	> 8	Resistant	> 1	Resistant	> 2	Resistant
282-11_07	2020-11-07	282	F20	META	TRT	9	NPS	Y	Y	Y	Y	N	Y	Y	5	Y	> 64	Resistant	> 16	Resistant	> 8	Resistant	<= 0.25	Susceptible	> 8	Resistant	> 16	Resistant	> 16	Resistant	> 64	Resistant	= 2	Susceptible	> 8	Resistant	> 1	Resistant	> 2	Resistant
249-11_08	2020-11-08	249	F20	NO META	TRT	10	NPS	N	N	N	N	N	N	N	0	N	= 16	Susceptible	<= 0.25	Not-Interpretible	= 0.25	Susceptible	<= 0.25	Susceptible	<= 1	Susceptible	<= 1	Susceptible	= 8	Susceptible	<= 8	Susceptible	= 0.5	Susceptible	= 1	Susceptible	<= 0.12	Susceptible	<= 0.12	Susceptible
262-11_08	2020-11-08	262	F20	NO META	TRT	10	NPS	N	N	N	N	N	N	N	0	N	= 32	Susceptible	<= 0.25	Not-Interpretible	<= 0.12	Susceptible	<= 0.25	Susceptible	<= 1	Susceptible	<= 1	Susceptible	= 4	Susceptible	<= 8	Susceptible	= 0.5	Susceptible	= 1	Susceptible	<= 0.12	Susceptible	<= 0.12	Susceptible
206-11_19	2020-11-19	206	F20	NO META	WK3	21	NPS	N	N	N	N	N	N	N	0	N	= 16	Susceptible	<= 0.25	Not-Interpretible	<= 0.12	Susceptible	<= 0.25	Susceptible	<= 1	Susceptible	<= 1	Susceptible	= 4	Susceptible	<= 8	Susceptible	= 0.5	Susceptible	= 1	Susceptible	<= 0.12	Susceptible	<= 0.12	Susceptible
246-11_11	2020-11-11	246	F20	NO META	TRT	13	NPS	N	N	N	N	N	N	N	0	N	= 32	Susceptible	<= 0.25	Not-Interpretible	= 0.25	Susceptible	<= 0.25	Susceptible	<= 1	Susceptible	<= 1	Susceptible	= 4	Susceptible	<= 8	Susceptible	= 1	Susceptible	= 1	Susceptible	<= 0.12	Susceptible	<= 0.12	Susceptible
206-11_26	2020-11-26	206	F20	NO META	TRT	28	NPS	N	N	N	N	N	N	N	0	N	= 32	Susceptible	<= 0.25	Not-Interpretible	<= 0.12	Susceptible	<= 0.25	Susceptible	<= 1	Susceptible	<= 1	Susceptible	= 4	Susceptible	<= 8	Susceptible	= 0.5	Susceptible	= 1	Susceptible	<= 0.12	Susceptible	<= 0.12	Susceptible
212-11_12	2020-11-12	212	F20	NO META	TRT	14	NPS	N	Y	Y	Y	N	Y	Y	5	Y	> 64	Resistant	> 16	Resistant	> 8	Resistant	<= 0.25	Susceptible	> 8	Resistant	> 16	Resistant	> 16	Resistant	> 64	Resistant	= 2	Susceptible	> 8	Resistant	> 1	Resistant	> 2	Resistant
231-11_12	2020-11-12	231	F20	META	TRT	14	NPS	Y	N	N	N	N	N	N	0	N	= 32	Susceptible	<= 0.25	Not-Interpretible	<= 0.12	Susceptible	<= 0.25	Susceptible	<= 1	Susceptible	<= 1	Susceptible	= 4	Susceptible	<= 8	Susceptible	= 1	Susceptible	= 1	Susceptible	<= 0.12	Susceptible	<= 0.12	Susceptible
281-11_15	2020-11-15	281	F20	META	TRT	17	NPS	Y	Y	Y	Y	N	Y	Y	5	Y	> 64	Resistant	<= 0.25	Not-Interpretible	= 0.5	Intermediate	<= 0.25	Susceptible	> 8	Resistant	> 16	Resistant	> 16	Resistant	> 64	Resistant	= 2	Susceptible	> 8	Resistant	> 1	Resistant	> 2	Resistant
207-11_12	2020-11-12	207	F20	NO META	TRT	14	NPS	N	N	N	N	N	N	N	0	N	= 16	Susceptible	<= 0.25	Not-Interpretible	= 0.25	Susceptible	<= 0.25	Susceptible	<= 1	Susceptible	= 2	Susceptible	= 8	Susceptible	<= 8	Susceptible	= 0.5	Susceptible	= 1	Susceptible	<= 0.12	Susceptible	<= 0.12	Susceptible
207-11_18	2020-11-18	207	F20	NO META	DEAD	20	LUNG	Y	N	N	N	N	N	N	0	N	= 32	Susceptible	<= 0.25	Not-Interpretible	= 0.25	Susceptible	<= 0.25	Susceptible	<= 1	Susceptible	<= 1	Susceptible	= 4	Susceptible	<= 8	Susceptible	= 0.5	Susceptible	= 1	Susceptible	<= 0.12	Susceptible	<= 0.12	Susceptible
202-11_19	2020-11-19	202	F20	META	WK3	21	NPS	N	Y	Y	Y	N	Y	Y	5	Y	> 64	Resistant	> 16	Resistant	> 8	Resistant	<= 0.25	Susceptible	> 8	Resistant	> 16	Resistant	> 16	Resistant	> 64	Resistant	= 2	Susceptible	> 8	Resistant	> 1	Resistant	> 2	Resistant
204-11_19	2020-11-19	204	F20	META	WK3	21	NPS	N	Y	Y	Y	N	Y	Y	5	Y	> 64	Resistant	> 16	Resistant	> 8	Resistant	<= 0.25	Susceptible	> 8	Resistant	> 16	Resistant	> 16	Resistant	> 64	Resistant	= 2	Susceptible	> 8	Resistant	> 1	Resistant	> 2	Resistant
205-11_19	2020-11-19	205	F20	NO META	WK3	21	NPS	N	Y	Y	Y	N	Y	Y	5	Y	> 64	Resistant	> 16	Resistant	> 8	Resistant	<= 0.25	Susceptible	> 8	Resistant	> 16	Resistant	> 16	Resistant	> 64	Resistant	= 2	Susceptible	> 8	Resistant	> 1	Resistant	> 2	Resistant
238-11_19	2020-11-19	238	F20	META	DEAD	21	LUNG	Y	Y	Y	Y	N	Y	Y	5	Y	> 64	Resistant	<= 0.25	Not-Interpretible	= 0.5	Intermediate	<= 0.25	Susceptible	> 8	Resistant	> 16	Resistant	> 16	Resistant	> 64	Resistant	= 2	Susceptible	> 8	Resistant	> 1	Resistant	> 2	Resistant
209-11_19	2020-11-19	209	F20	META	WK3	21	NPS	N	Y	Y	Y	N	Y	Y	5	Y	> 64	Resistant	> 16	Resistant	> 8	Resistant	<= 0.25	Susceptible	> 8	Resistant	> 16	Resistant	> 16	Resistant	> 64	Resistant	= 2	Susceptible	> 8	Resistant	> 1	Resistant	> 2	Resistant
211-11_19	2020-11-19	211	F20	NO META	WK3	21	NPS	N	N	N	N	N	N	N	0	N	= 32	Susceptible	<= 0.25	Not-Interpretible	= 0.25	Susceptible	<= 0.25	Susceptible	<= 1	Susceptible	<= 1	Susceptible	= 4	Susceptible	<= 8	Susceptible	= 0.5	Susceptible	= 1	Susceptible	<= 0.12	Susceptible	<= 0.12	Susceptible
212-11_19	2020-11-19	212	F20	NO META	WK3	21	NPS	Y	N	N	N	N	N	N	0	N	= 16	Susceptible	<= 0.25	Not-Interpretible	= 0.25	Susceptible	<= 0.25	Susceptible	= 2	Susceptible	= 2	Susceptible	= 8	Susceptible	<= 8	Susceptible	= 0.5	Susceptible	= 1	Susceptible	<= 0.12	Susceptible	<= 0.12	Susceptible
213-11_19	2020-11-19	213	F20	NO META	WK3	21	NPS	N	N	N	N	N	N	N	0	N	= 32	Susceptible	<= 0.25	Not-Interpretible	= 0.25	Susceptible	<= 0.25	Susceptible	<= 1	Susceptible	<= 1	Susceptible	= 4	Susceptible	<= 8	Susceptible	= 1	Susceptible	= 1	Susceptible	<= 0.12	Susceptible	<= 0.12	Susceptible
214-11_19	2020-11-19	214	F20	NO META	WK3	21	NPS	N	Y	Y	Y	N	Y	Y	5	Y	> 64	Resistant	<= 0.25	Not-Interpretible	= 0.5	Intermediate	<= 0.25	Susceptible	> 8	Resistant	> 16	Resistant	> 16	Resistant	> 64	Resistant	= 2	Susceptible	> 8	Resistant	> 1	Resistant	> 2	Resistant
215-11_19	2020-11-19	215	F20	META	WK3	21	NPS	N	Y	Y	Y	N	Y	Y	5	Y	> 64	Resistant	> 16	Resistant	> 8	Resistant	<= 0.25	Susceptible	> 8	Resistant	> 16	Resistant	> 16	Resistant	> 64	Resistant	= 2	Susceptible	> 8	Resistant	> 1	Resistant	> 2	Resistant
217-11_19	2020-11-19	217	F20	META	WK3	21	NPS	N	Y	Y	Y	N	Y	Y	5	Y	> 64	Resistant	<= 0.25	Not-Interpretible	= 0.5	Intermediate	<= 0.25	Susceptible	> 8	Resistant	> 16	Resistant	> 16	Resistant	> 64	Resistant	= 2	Susceptible	> 8	Resistant	> 1	Resistant	> 2	Resistant
219-11_19	2020-11-19	219	F20	META	WK3	21	NPS	N	Y	Y	Y	N	Y	Y	5	Y	> 64	Resistant	> 16	Resistant	> 8	Resistant	<= 0.25	Susceptible	> 8	Resistant	> 16	Resistant	> 16	Resistant	> 64	Resistant	= 2	Susceptible	> 8	Resistant	> 1	Resistant	> 2	Resistant
223-11_19	2020-11-19	223	F20	META	WK3	21	NPS	N	Y	Y	Y	N	Y	Y	5	Y	> 64	Resistant	<= 0.25	Not-Interpretible	= 0.5	Intermediate	<= 0.25	Susceptible	> 8	Resistant	> 16	Resistant	> 16	Resistant	> 64	Resistant	= 2	Susceptible	> 8	Resistant	> 1	Resistant	> 2	Resistant
228-11_19	2020-11-19	228	F20	META	WK3	21	NPS	N	Y	Y	Y	N	Y	Y	5	Y	> 64	Resistant	<= 0.25	Not-Interpretible	= 0.5	Intermediate	<= 0.25	Susceptible	> 8	Resistant	> 16	Resistant	> 16	Resistant	> 64	Resistant	= 2	Susceptible	> 8	Resistant	> 1	Resistant	> 2	Resistant
229-11_19	2020-11-19	229	F20	META	WK3	21	NPS	N	Y	Y	Y	N	Y	Y	5	Y	> 64	Resistant	<= 0.25	Not-Interpretible	= 0.5	Intermediate	<= 0.25	Susceptible	> 8	Resistant	> 16	Resistant	> 16	Resistant	> 64	Resistant	= 2	Susceptible	> 8	Resistant	> 1	Resistant	> 2	Resistant
231-11_19	2020-11-19	231	F20	META	WK3	21	NPS	Y	Y	Y	Y	N	Y	Y	5	Y	> 64	Resistant	> 16	Resistant	> 8	Resistant	<= 0.25	Susceptible	> 8	Resistant	> 16	Resistant	> 16	Resistant	> 64	Resistant	= 2	Susceptible	> 8	Resistant	> 1	Resistant	> 2	Resistant
233-11_19	2020-11-19	233	F20	META	WK3	21	NPS	N	Y	Y	Y	N	Y	Y	5	Y	> 64	Resistant	<= 0.25	Not-Interpretible	= 0.5	Intermediate	<= 0.25	Susceptible	> 8	Resistant	> 16	Resistant	> 16	Resistant	> 64	Resistant	= 2	Susceptible	> 8	Resistant	> 1	Resistant	> 2	Resistant
234-11_19	2020-11-19	234	F20	NO META	WK3	21	NPS	N	N	N	N	N	N	N	0	N	= 32	Susceptible	<= 0.25	Not-Interpretible	= 0.25	Susceptible	<= 0.25	Susceptible	<= 1	Susceptible	<= 1	Susceptible	= 4	Susceptible	<= 8	Susceptible	= 0.5	Susceptible	= 1	Susceptible	<= 0.12	Susceptible	<= 0.12	Susceptible
236-11_19	2020-11-19	236	F20	META	WK3	21	NPS	N	Y	Y	Y	N	Y	Y	5	Y	> 64	Resistant	= 0.5	Resistant	= 0.5	Intermediate	<= 0.25	Susceptible	> 8	Resistant	> 16	Resistant	> 16	Resistant	> 64	Resistant	= 2	Susceptible	> 8	Resistant	> 1	Resistant	> 2	Resistant
237-11_19	2020-11-19	237	F20	NO META	WK3	21	NPS	Y	N	N	N	N	N	N	0	N	= 32	Susceptible	<= 0.25	Not-Interpretible	<= 0.12	Susceptible	<= 0.25	Susceptible	<= 1	Susceptible	<= 1	Susceptible	= 8	Susceptible	<= 8	Susceptible	= 0.5	Susceptible	= 1	Susceptible	<= 0.12	Susceptible	<= 0.12	Susceptible
250-11_19	2020-11-19	250	F20	META	WK3	21	NPS	N	Y	Y	Y	N	Y	Y	5	Y	> 64	Resistant	= 0.5	Resistant	= 0.5	Intermediate	<= 0.25	Susceptible	> 8	Resistant	> 16	Resistant	> 16	Resistant	> 64	Resistant	= 2	Susceptible	> 8	Resistant	> 1	Resistant	> 2	Resistant
239-11_19	2020-11-19	239	F20	META	WK3	21	NPS	N	Y	Y	Y	N	Y	Y	5	Y	> 64	Resistant	> 16	Resistant	> 8	Resistant	<= 0.25	Susceptible	> 8	Resistant	> 16	Resistant	> 16	Resistant	> 64	Resistant	= 2	Susceptible	> 8	Resistant	> 1	Resistant	> 2	Resistant
244-11_19	2020-11-19	244	F20	NO META	WK3	21	NPS	Y	N	N	N	N	N	N	0	N	= 16	Susceptible	<= 0.25	Not-Interpretible	= 0.25	Susceptible	<= 0.25	Susceptible	<= 1	Susceptible	= 2	Susceptible	= 8	Susceptible	<= 8	Susceptible	= 0.5	Susceptible	= 1	Susceptible	<= 0.12	Susceptible	<= 0.12	Susceptible
245-11_19	2020-11-19	245	F20	NO META	WK3	21	NPS	N	N	Y	N	N	N	N	1	N	= 16	Susceptible	<= 0.25	Not-Interpretible	= 0.5	Intermediate	<= 0.25	Susceptible	<= 1	Susceptible	= 2	Susceptible	= 8	Susceptible	<= 8	Susceptible	= 0.5	Susceptible	= 1	Susceptible	<= 0.12	Susceptible	<= 0.12	Susceptible
247-11_19	2020-11-19	247	F20	NO META	WK3	21	NPS	N	N	N	N	N	N	N	0	N	= 16	Susceptible	<= 0.25	Not-Interpretible	= 0.25	Susceptible	<= 0.25	Susceptible	<= 1	Susceptible	<= 1	Susceptible	= 8	Susceptible	<= 8	Susceptible	= 0.5	Susceptible	= 1	Susceptible	<= 0.12	Susceptible	<= 0.12	Susceptible
248-11_19	2020-11-19	248	F20	NO META	WK3	21	NPS	N	N	N	N	N	N	N	0	N	= 32	Susceptible	<= 0.25	Not-Interpretible	= 0.25	Susceptible	<= 0.25	Susceptible	<= 1	Susceptible	= 2	Susceptible	= 8	Susceptible	<= 8	Susceptible	= 0.5	Susceptible	= 1	Susceptible	<= 0.12	Susceptible	<= 0.12	Susceptible
252-11_10	2020-11-10	252	F20	NO META	TRT	12	NPS	N	N	N	N	N	N	N	0	N	= 32	Susceptible	<= 0.25	Not-Interpretible	= 0.25	Susceptible	<= 0.25	Susceptible	<= 1	Susceptible	= 2	Susceptible	= 8	Susceptible	<= 8	Susceptible	= 0.5	Susceptible	= 1	Susceptible	<= 0.12	Susceptible	<= 0.12	Susceptible
253-11_19	2020-11-19	253	F20	NO META	WK3	21	NPS	N	N	N	N	N	N	N	0	N	= 32	Susceptible	<= 0.25	Not-Interpretible	<= 0.12	Susceptible	<= 0.25	Susceptible	<= 1	Susceptible	<= 1	Susceptible	= 4	Susceptible	<= 8	Susceptible	= 0.5	Susceptible	= 1	Susceptible	<= 0.12	Susceptible	<= 0.12	Susceptible
255-11_19	2020-11-19	255	F20	NO META	WK3	21	NPS	N	N	N	N	N	N	N	0	N	= 32	Susceptible	<= 0.25	Not-Interpretible	<= 0.12	Susceptible	<= 0.25	Susceptible	<= 1	Susceptible	<= 1	Susceptible	= 8	Susceptible	<= 8	Susceptible	= 0.5	Susceptible	= 1	Susceptible	<= 0.12	Susceptible	<= 0.12	Susceptible
256-11_19	2020-11-19	256	F20	META	WK3	21	NPS	N	Y	Y	Y	N	Y	Y	5	Y	> 64	Resistant	<= 0.25	Not-Interpretible	= 0.5	Intermediate	<= 0.25	Susceptible	> 8	Resistant	> 16	Resistant	> 16	Resistant	> 64	Resistant	= 2	Susceptible	> 8	Resistant	> 1	Resistant	> 2	Resistant
257-11_19	2020-11-19	257	F20	META	WK3	21	NPS	Y	Y	N	Y	Y	Y	Y	5	Y	> 64	Resistant	<= 0.25	Not-Interpretible	= 0.25	Susceptible	<= 0.25	Susceptible	> 8	Resistant	> 16	Resistant	> 16	Resistant	> 64	Resistant	= 4	Intermediate	> 8	Resistant	> 1	Resistant	> 2	Resistant
258-11_19	2020-11-19	258	F20	NO META	WK3	21	NPS	N	Y	Y	Y	N	Y	Y	5	Y	> 64	Resistant	> 16	Resistant	> 8	Resistant	<= 0.25	Susceptible	> 8	Resistant	> 16	Resistant	> 16	Resistant	> 64	Resistant	= 2	Susceptible	> 8	Resistant	> 1	Resistant	> 2	Resistant
260-11_19	2020-11-19	260	F20	NO META	WK3	21	NPS	N	N	N	N	N	N	N	0	N	= 32	Susceptible	<= 0.25	Not-Interpretible	<= 0.12	Susceptible	<= 0.25	Susceptible	<= 1	Susceptible	<= 1	Susceptible	= 4	Susceptible	<= 8	Susceptible	= 0.5	Susceptible	= 1	Susceptible	<= 0.12	Susceptible	<= 0.12	Susceptible
262-11_19	2020-11-19	262	F20	NO META	WK3	21	NPS	Y	Y	Y	Y	N	Y	Y	5	Y	> 64	Resistant	> 16	Resistant	> 8	Resistant	<= 0.25	Susceptible	> 8	Resistant	> 16	Resistant	> 16	Resistant	> 64	Resistant	= 2	Susceptible	> 8	Resistant	> 1	Resistant	> 2	Resistant
264-11_19	2020-11-19	264	F20	META	WK3	21	NPS	N	Y	Y	Y	N	Y	Y	5	Y	> 64	Resistant	<= 0.25	Not-Interpretible	= 0.5	Intermediate	<= 0.25	Susceptible	> 8	Resistant	> 16	Resistant	> 16	Resistant	> 64	Resistant	= 2	Susceptible	> 8	Resistant	> 1	Resistant	> 2	Resistant
267-11_19	2020-11-19	267	F20	META	WK3	21	NPS	Y	Y	Y	Y	N	Y	Y	5	Y	> 64	Resistant	<= 0.25	Not-Interpretible	= 0.5	Intermediate	<= 0.25	Susceptible	> 8	Resistant	> 16	Resistant	> 16	Resistant	> 64	Resistant	= 2	Susceptible	> 8	Resistant	> 1	Resistant	> 2	Resistant
268-11_19	2020-11-19	268	F20	META	WK3	21	NPS	N	Y	Y	Y	N	Y	Y	5	Y	> 64	Resistant	<= 0.25	Not-Interpretible	= 0.5	Intermediate	<= 0.25	Susceptible	> 8	Resistant	> 16	Resistant	> 16	Resistant	> 64	Resistant	= 2	Susceptible	> 8	Resistant	> 1	Resistant	> 2	Resistant
270-11_19	2020-11-19	270	F20	META	WK3	21	NPS	N	Y	Y	Y	N	Y	Y	5	Y	> 64	Resistant	> 16	Resistant	> 8	Resistant	<= 0.25	Susceptible	> 8	Resistant	> 16	Resistant	> 16	Resistant	> 64	Resistant	= 2	Susceptible	> 8	Resistant	> 1	Resistant	> 2	Resistant
271-11_19	2020-11-19	271	F20	META	WK3	21	NPS	N	Y	Y	Y	N	Y	Y	5	Y	> 64	Resistant	<= 0.25	Not-Interpretible	= 0.5	Intermediate	<= 0.25	Susceptible	> 8	Resistant	> 16	Resistant	> 16	Resistant	> 64	Resistant	= 2	Susceptible	> 8	Resistant	> 1	Resistant	> 2	Resistant
272-11_19	2020-11-19	272	F20	NO META	WK3	21	NPS	N	N	N	N	N	N	N	0	N	= 16	Susceptible	<= 0.25	Not-Interpretible	<= 0.12	Susceptible	<= 0.25	Susceptible	<= 1	Susceptible	= 2	Susceptible	= 8	Susceptible	<= 8	Susceptible	= 0.5	Susceptible	= 1	Susceptible	<= 0.12	Susceptible	<= 0.12	Susceptible
276-11_19	2020-11-19	276	F20	NO META	WK3	21	NPS	N	N	N	N	N	N	N	0	N	= 16	Susceptible	<= 0.25	Not-Interpretible	= 0.25	Susceptible	<= 0.25	Susceptible	<= 1	Susceptible	= 2	Susceptible	= 8	Susceptible	<= 8	Susceptible	= 0.5	Susceptible	= 1	Susceptible	<= 0.12	Susceptible	<= 0.12	Susceptible
278-11_19	2020-11-19	278	F20	META	WK3	21	NPS	N	Y	Y	Y	N	Y	Y	5	Y	> 64	Resistant	> 16	Resistant	> 8	Resistant	<= 0.25	Susceptible	> 8	Resistant	> 16	Resistant	> 16	Resistant	> 64	Resistant	= 2	Susceptible	> 8	Resistant	> 1	Resistant	> 2	Resistant
279-11_19	2020-11-19	279	F20	META	WK3	21	NPS	N	Y	Y	Y	N	Y	Y	5	Y	> 64	Resistant	<= 0.25	Not-Interpretible	= 0.5	Intermediate	<= 0.25	Susceptible	> 8	Resistant	> 16	Resistant	> 16	Resistant	> 64	Resistant	= 2	Susceptible	> 8	Resistant	> 1	Resistant	> 2	Resistant
280-11_19	2020-11-19	280	F20	NO META	WK3	21	NPS	N	N	N	N	N	N	N	0	N	= 32	Susceptible	<= 0.25	Not-Interpretible	= 0.25	Susceptible	<= 0.25	Susceptible	<= 1	Susceptible	= 2	Susceptible	= 8	Susceptible	<= 8	Susceptible	= 0.5	Susceptible	= 1	Susceptible	<= 0.12	Susceptible	<= 0.12	Susceptible
282-11_19	2020-11-19	282	F20	META	WK3	21	NPS	Y	Y	Y	Y	N	Y	Y	5	Y	> 64	Resistant	> 16	Resistant	> 8	Resistant	<= 0.25	Susceptible	> 8	Resistant	> 16	Resistant	> 16	Resistant	> 64	Resistant	= 2	Susceptible	> 8	Resistant	> 1	Resistant	> 2	Resistant
283-11_19	2020-11-19	283	F20	NO META	WK3	21	NPS	N	N	Y	N	N	N	N	1	N	= 16	Susceptible	<= 0.25	Not-Interpretible	= 0.5	Intermediate	<= 0.25	Susceptible	<= 1	Susceptible	= 2	Susceptible	= 8	Susceptible	<= 8	Susceptible	= 0.5	Susceptible	= 1	Susceptible	<= 0.12	Susceptible	<= 0.12	Susceptible
252-11_16	2020-11-16	252	F20	NO META	DEAD	18	LUNG	Y	N	N	N	N	N	N	0	N	= 32	Susceptible	<= 0.25	Not-Interpretible	= 0.25	Susceptible	<= 0.25	Susceptible	<= 1	Susceptible	= 2	Susceptible	= 8	Susceptible	<= 8	Susceptible	= 0.5	Susceptible	= 1	Susceptible	<= 0.12	Susceptible	<= 0.12	Susceptible
203-01_07	2021-01-07	203	F20	META	WK10	70	NPS	N	N	N	N	N	N	N	0	N	= 32	Susceptible	<= 0.25	Not-Interpretible	= 0.25	Susceptible	<= 0.25	Susceptible	<= 1	Susceptible	= 2	Susceptible	= 8	Susceptible	<= 8	Susceptible	= 0.5	Susceptible	= 1	Susceptible	<= 0.12	Susceptible	<= 0.12	Susceptible
204-01_07	2021-01-07	204	F20	META	WK10	70	NPS	N	N	N	N	N	N	N	0	N	= 32	Susceptible	<= 0.25	Not-Interpretible	<= 0.12	Susceptible	<= 0.25	Susceptible	= 2	Susceptible	= 2	Susceptible	= 8	Susceptible	<= 8	Susceptible	= 0.5	Susceptible	= 1	Susceptible	<= 0.12	Susceptible	<= 0.12	Susceptible
205-01_07	2021-01-07	205	F20	NO META	WK10	70	NPS	N	N	N	N	N	N	N	0	N	= 32	Susceptible	<= 0.25	Not-Interpretible	= 0.25	Susceptible	<= 0.25	Susceptible	<= 1	Susceptible	= 2	Susceptible	= 8	Susceptible	<= 8	Susceptible	= 0.5	Susceptible	= 1	Susceptible	<= 0.12	Susceptible	<= 0.12	Susceptible
219-01_07	2021-01-07	219	F20	META	WK10	70	NPS	N	N	N	N	N	N	N	0	N	= 32	Susceptible	<= 0.25	Not-Interpretible	= 0.25	Susceptible	<= 0.25	Susceptible	<= 1	Susceptible	= 2	Susceptible	= 8	Susceptible	<= 8	Susceptible	= 1	Susceptible	<= 0.5	Susceptible	<= 0.12	Susceptible	<= 0.12	Susceptible
221-01_07	2021-01-07	221	F20	META	WK10	70	NPS	Y	Y	Y	Y	N	Y	Y	5	Y	> 64	Resistant	<= 0.25	Not-Interpretible	= 0.5	Intermediate	<= 0.25	Susceptible	> 8	Resistant	> 16	Resistant	> 16	Resistant	> 64	Resistant	= 2	Susceptible	> 8	Resistant	> 1	Resistant	> 2	Resistant
231-01_07	2021-01-07	231	F20	META	WK10	70	NPS	Y	Y	Y	Y	N	Y	Y	5	Y	> 64	Resistant	> 16	Resistant	> 8	Resistant	<= 0.25	Susceptible	> 8	Resistant	> 16	Resistant	> 16	Resistant	> 64	Resistant	= 2	Susceptible	> 8	Resistant	> 1	Resistant	> 2	Resistant
242-01_07	2021-01-07	242	F20	META	WK10	70	NPS	N	Y	Y	Y	Y	Y	Y	6	Y	> 64	Resistant	<= 0.25	Not-Interpretible	= 0.5	Intermediate	<= 0.25	Susceptible	> 8	Resistant	> 16	Resistant	> 16	Resistant	> 64	Resistant	= 4	Intermediate	> 8	Resistant	> 1	Resistant	> 2	Resistant
280-01_07	2021-01-07	280	F20	NO META	WK10	70	NPS	N	N	N	N	N	N	N	0	N	= 32	Susceptible	<= 0.25	Not-Interpretible	<= 0.12	Susceptible	<= 0.25	Susceptible	= 4	Susceptible	= 2	Susceptible	= 8	Susceptible	<= 8	Susceptible	= 1	Susceptible	<= 0.5	Susceptible	<= 0.12	Susceptible	<= 0.12	Susceptible
311-04_08	2021-04-08	311	S21	META	TRT	13	NPS	N	Y	Y	Y	Y	Y	Y	6	Y	> 64	Resistant	= 0.5	Resistant	= 0.5	Intermediate	<= 0.25	Susceptible	> 8	Resistant	> 16	Resistant	> 16	Resistant	> 64	Resistant	> 8	Resistant	> 8	Resistant	> 1	Resistant	> 2	Resistant
311-04_12	2021-04-12	311	S21	META	DEAD	16	LUNG	Y	Y	N	Y	Y	Y	Y	5	Y	> 64	Resistant	= 0.5	Resistant	= 1	Susceptible	<= 0.25	Susceptible	> 8	Resistant	> 16	Resistant	> 16	Resistant	> 64	Resistant	> 8	Resistant	> 8	Resistant	> 1	Resistant	> 2	Resistant
353-03_26	2021-03-26	353	S21	NO META	Arrival	0	NPS	N	N	N	N	N	N	N	0	N	= 32	Susceptible	<= 0.25	Not-Interpretible	= 0.25	Susceptible	<= 0.25	Susceptible	<= 1	Susceptible	<= 1	Susceptible	= 4	Susceptible	<= 8	Susceptible	= 1	Susceptible	= 1	Susceptible	<= 0.12	Susceptible	<= 0.12	Susceptible
355-03_26	2021-03-26	355	S21	META	Arrival	0	NPS	N	N	N	N	N	N	N	0	N	= 32	Susceptible	<= 0.25	Not-Interpretible	<= 0.12	Susceptible	<= 0.25	Susceptible	<= 1	Susceptible	<= 1	Susceptible	= 4	Susceptible	<= 8	Susceptible	= 1	Susceptible	= 1	Susceptible	<= 0.12	Susceptible	<= 0.12	Susceptible
358-03_26	2021-03-26	358	S21	NO META	Arrival	0	NPS	N	N	N	N	N	N	N	0	N	= 32	Susceptible	<= 0.25	Not-Interpretible	<= 0.12	Susceptible	<= 0.25	Susceptible	<= 1	Susceptible	= 2	Susceptible	= 8	Susceptible	<= 8	Susceptible	= 1	Susceptible	<= 0.5	Susceptible	<= 0.12	Susceptible	<= 0.12	Susceptible
312-03_26	2021-03-26	312	S21	NO META	Arrival	0	NPS	N	N	N	N	N	Y	N	1	N	= 32	Susceptible	<= 0.25	Not-Interpretible	<= 0.12	Susceptible	<= 0.25	Susceptible	<= 1	Susceptible	= 2	Susceptible	= 8	Susceptible	<= 8	Susceptible	= 0.5	Susceptible	> 8	Resistant	<= 0.12	Susceptible	<= 0.12	Susceptible
312-03_27	2021-03-27	312	S21	NO META	TRT	1	NPS	N	N	N	N	N	Y	N	1	N	= 32	Susceptible	<= 0.25	Not-Interpretible	= 0.25	Susceptible	<= 0.25	Susceptible	<= 1	Susceptible	= 2	Susceptible	= 8	Susceptible	<= 8	Susceptible	= 1	Susceptible	> 8	Resistant	<= 0.12	Susceptible	<= 0.12	Susceptible
322-04_20	2021-04-20	322	S21	NO META	TRT	25	NPS	Y	Y	Y	Y	Y	Y	Y	6	Y	> 64	Resistant	= 0.5	Resistant	= 0.5	Intermediate	<= 0.25	Susceptible	> 8	Resistant	> 16	Resistant	> 16	Resistant	> 64	Resistant	> 8	Resistant	> 8	Resistant	> 1	Resistant	> 2	Resistant
345-04_07	2021-04-07	345	S21	NO META	TRT	12	NPS	N	N	N	N	N	Y	N	1	N	= 16	Susceptible	<= 0.25	Not-Interpretible	<= 0.12	Susceptible	<= 0.25	Susceptible	<= 1	Susceptible	= 2	Susceptible	= 8	Susceptible	<= 8	Susceptible	= 1	Susceptible	> 8	Resistant	<= 0.12	Susceptible	<= 0.12	Susceptible
346-04_07	2021-04-07	346	S21	NO META	TRT	12	NPS	N	N	N	N	N	Y	N	1	N	= 32	Susceptible	<= 0.25	Not-Interpretible	<= 0.12	Susceptible	<= 0.25	Susceptible	<= 1	Susceptible	= 2	Susceptible	= 8	Susceptible	<= 8	Susceptible	= 1	Susceptible	> 8	Resistant	<= 0.12	Susceptible	<= 0.12	Susceptible
349-04_07	2021-04-07	349	S21	META	TRT	12	NPS	N	Y	N	Y	Y	Y	Y	5	Y	> 64	Resistant	= 0.5	Resistant	= 1	Susceptible	<= 0.25	Susceptible	> 8	Resistant	> 16	Resistant	> 16	Resistant	> 64	Resistant	> 8	Resistant	> 8	Resistant	> 1	Resistant	> 2	Resistant
322-04_22	2021-04-22	322	S21	NO META	DEAD	27	LUNG	Y	Y	N	Y	Y	Y	Y	5	Y	> 64	Resistant	= 0.5	Resistant	= 1	Susceptible	<= 0.25	Susceptible	> 8	Resistant	> 16	Resistant	> 16	Resistant	> 64	Resistant	> 8	Resistant	> 8	Resistant	> 1	Resistant	> 2	Resistant
317-04_10	2021-04-10	317	S21	NO META	TRT	15	NPS	N	N	N	N	N	Y	N	1	N	= 32	Susceptible	<= 0.25	Not-Interpretible	= 0.25	Susceptible	<= 0.25	Susceptible	<= 1	Susceptible	= 2	Susceptible	= 8	Susceptible	<= 8	Susceptible	= 1	Susceptible	> 8	Resistant	<= 0.12	Susceptible	<= 0.12	Susceptible
358-04_10	2021-04-10	358	S21	NO META	TRT	15	NPS	N	N	N	N	N	Y	N	1	N	= 32	Susceptible	<= 0.25	Not-Interpretible	<= 0.12	Susceptible	<= 0.25	Susceptible	<= 1	Susceptible	= 2	Susceptible	= 8	Susceptible	<= 8	Susceptible	= 1	Susceptible	> 8	Resistant	<= 0.12	Susceptible	<= 0.12	Susceptible
338-05_03	2021-05-03	338	S21	NO META	DEAD	38	LUNG	Y	Y	Y	Y	Y	Y	Y	6	Y	> 64	Resistant	<= 0.25	Not-Interpretible	= 0.5	Intermediate	<= 0.25	Susceptible	> 8	Resistant	> 16	Resistant	> 16	Resistant	> 64	Resistant	> 8	Resistant	> 8	Resistant	> 1	Resistant	> 2	Resistant
341-04_15	2021-04-15	341	S21	META	WK3	20	NPS	N	Y	Y	Y	Y	Y	Y	6	Y	> 64	Resistant	<= 0.25	Not-Interpretible	= 0.5	Intermediate	<= 0.25	Susceptible	> 8	Resistant	> 16	Resistant	> 16	Resistant	> 64	Resistant	> 8	Resistant	> 8	Resistant	> 1	Resistant	> 2	Resistant
302-04_15	2021-04-15	302	S21	META	WK3	20	NPS	N	Y	N	Y	Y	Y	Y	5	Y	> 64	Resistant	= 0.5	Resistant	= 1	Susceptible	<= 0.25	Susceptible	> 8	Resistant	> 16	Resistant	> 16	Resistant	> 64	Resistant	> 8	Resistant	> 8	Resistant	> 1	Resistant	> 2	Resistant
306-04_15	2021-04-15	306	S21	META	WK3	20	NPS	N	Y	Y	Y	Y	Y	Y	6	Y	> 64	Resistant	<= 0.25	Not-Interpretible	= 0.5	Intermediate	<= 0.25	Susceptible	> 8	Resistant	> 16	Resistant	> 16	Resistant	> 64	Resistant	> 8	Resistant	> 8	Resistant	> 1	Resistant	> 2	Resistant
307-04_15	2021-04-15	307	S21	META	WK3	20	NPS	N	Y	Y	Y	Y	Y	Y	6	Y	> 64	Resistant	= 0.5	Resistant	= 0.5	Intermediate	<= 0.25	Susceptible	> 8	Resistant	> 16	Resistant	> 16	Resistant	> 64	Resistant	> 8	Resistant	> 8	Resistant	> 1	Resistant	> 2	Resistant
308-04_15	2021-04-15	308	S21	META	WK3	20	NPS	Y	Y	Y	Y	Y	Y	Y	6	Y	> 64	Resistant	<= 0.25	Not-Interpretible	= 0.5	Intermediate	<= 0.25	Susceptible	> 8	Resistant	> 16	Resistant	> 16	Resistant	> 64	Resistant	> 8	Resistant	> 8	Resistant	> 1	Resistant	> 2	Resistant
313-04_15	2021-04-15	313	S21	NO META	WK3	20	NPS	N	N	N	N	N	N	N	0	N	= 32	Susceptible	<= 0.25	Not-Interpretible	<= 0.12	Susceptible	<= 0.25	Susceptible	<= 1	Susceptible	<= 1	Susceptible	= 4	Susceptible	<= 8	Susceptible	= 0.5	Susceptible	<= 0.5	Susceptible	<= 0.12	Susceptible	<= 0.12	Susceptible
315-04_15	2021-04-15	315	S21	META	WK3	20	NPS	N	Y	N	Y	Y	Y	Y	5	Y	> 64	Resistant	<= 0.25	Not-Interpretible	= 1	Susceptible	<= 0.25	Susceptible	> 8	Resistant	> 16	Resistant	> 16	Resistant	> 64	Resistant	> 8	Resistant	> 8	Resistant	> 1	Resistant	> 2	Resistant
321-04_15	2021-04-15	321	S21	NO META	WK3	20	NPS	N	N	N	N	N	Y	N	1	N	= 16	Susceptible	<= 0.25	Not-Interpretible	= 0.25	Susceptible	<= 0.25	Susceptible	<= 1	Susceptible	= 2	Susceptible	= 8	Susceptible	<= 8	Susceptible	= 1	Susceptible	> 8	Resistant	<= 0.12	Susceptible	<= 0.12	Susceptible
324-04_15	2021-04-15	324	S21	META	WK3	20	NPS	N	Y	N	Y	Y	Y	Y	5	Y	> 64	Resistant	= 0.5	Resistant	= 1	Susceptible	<= 0.25	Susceptible	> 8	Resistant	> 16	Resistant	> 16	Resistant	> 64	Resistant	> 8	Resistant	> 8	Resistant	> 1	Resistant	> 2	Resistant
334-04_15	2021-04-15	334	S21	META	WK3	20	NPS	N	Y	Y	Y	Y	Y	Y	6	Y	> 64	Resistant	= 0.5	Resistant	= 0.5	Intermediate	<= 0.25	Susceptible	> 8	Resistant	> 16	Resistant	> 16	Resistant	> 64	Resistant	> 8	Resistant	> 8	Resistant	> 1	Resistant	> 2	Resistant
339-04_15	2021-04-15	339	S21	META	WK3	20	NPS	N	Y	N	Y	Y	Y	Y	5	Y	> 64	Resistant	= 0.5	Resistant	= 1	Susceptible	<= 0.25	Susceptible	> 8	Resistant	> 16	Resistant	> 16	Resistant	> 64	Resistant	> 8	Resistant	> 8	Resistant	> 1	Resistant	> 2	Resistant
340-04_15	2021-04-15	340	S21	META	WK3	20	NPS	Y	Y	Y	Y	Y	Y	Y	6	Y	> 64	Resistant	= 0.5	Resistant	= 0.5	Intermediate	<= 0.25	Susceptible	> 8	Resistant	> 16	Resistant	> 16	Resistant	> 64	Resistant	> 8	Resistant	> 8	Resistant	> 1	Resistant	> 2	Resistant
344-03_26	2021-03-26	344	S21	META	Arrival	0	NPS	N	N	N	N	N	N	N	0	N	= 32	Susceptible	<= 0.25	Not-Interpretible	<= 0.12	Susceptible	<= 0.25	Susceptible	= 2	Susceptible	= 2	Susceptible	= 8	Susceptible	<= 8	Susceptible	= 0.5	Susceptible	<= 0.5	Susceptible	<= 0.12	Susceptible	<= 0.12	Susceptible
349-04_15	2021-04-15	349	S21	META	WK3	20	NPS	Y	Y	Y	Y	Y	Y	Y	6	Y	> 64	Resistant	<= 0.25	Not-Interpretible	= 0.5	Intermediate	<= 0.25	Susceptible	> 8	Resistant	> 16	Resistant	> 16	Resistant	> 64	Resistant	> 8	Resistant	> 8	Resistant	> 1	Resistant	> 2	Resistant
355-04_15	2021-04-15	355	S21	META	WK3	20	NPS	N	Y	Y	Y	Y	Y	Y	6	Y	> 64	Resistant	= 0.5	Resistant	= 0.5	Intermediate	<= 0.25	Susceptible	> 8	Resistant	> 16	Resistant	> 16	Resistant	> 64	Resistant	> 8	Resistant	> 8	Resistant	> 1	Resistant	> 2	Resistant
358-04_15	2021-04-15	358	S21	NO META	WK3	20	NPS	Y	Y	Y	Y	Y	Y	Y	6	Y	> 64	Resistant	<= 0.25	Not-Interpretible	= 0.5	Intermediate	<= 0.25	Susceptible	> 8	Resistant	> 16	Resistant	> 16	Resistant	> 64	Resistant	> 8	Resistant	> 8	Resistant	> 1	Resistant	> 2	Resistant
347-04_20	2021-04-20	347	S21	NO META	TRT	25	NPS	Y	N	Y	N	N	Y	N	2	N	= 16	Susceptible	<= 0.25	Not-Interpretible	= 0.5	Intermediate	<= 0.25	Susceptible	<= 1	Susceptible	= 2	Susceptible	= 8	Susceptible	<= 8	Susceptible	= 1	Susceptible	> 8	Resistant	<= 0.12	Susceptible	<= 0.12	Susceptible
362-04_15	2021-04-15	362	S21	META	WK3	20	NPS	N	Y	N	Y	Y	Y	Y	5	Y	> 64	Resistant	<= 0.25	Not-Interpretible	= 1	Susceptible	<= 0.25	Susceptible	> 8	Resistant	> 16	Resistant	> 16	Resistant	> 64	Resistant	> 8	Resistant	> 8	Resistant	> 1	Resistant	> 2	Resistant
366-04_15	2021-04-15	366	S21	META	WK3	20	NPS	N	Y	Y	Y	Y	Y	Y	6	Y	> 64	Resistant	= 0.5	Resistant	= 0.5	Intermediate	<= 0.25	Susceptible	> 8	Resistant	> 16	Resistant	> 16	Resistant	> 64	Resistant	> 8	Resistant	> 8	Resistant	> 1	Resistant	> 2	Resistant
368-04_15	2021-04-15	368	S21	META	WK3	20	NPS	N	Y	Y	Y	Y	Y	Y	6	Y	> 64	Resistant	= 0.5	Resistant	= 0.5	Intermediate	<= 0.25	Susceptible	> 8	Resistant	> 16	Resistant	> 16	Resistant	> 64	Resistant	> 8	Resistant	> 8	Resistant	> 1	Resistant	> 2	Resistant
375-04_15	2021-04-15	375	S21	NO META	WK3	20	NPS	N	N	N	N	N	N	N	0	N	= 32	Susceptible	<= 0.25	Not-Interpretible	<= 0.12	Susceptible	<= 0.25	Susceptible	<= 1	Susceptible	<= 1	Susceptible	= 4	Susceptible	<= 8	Susceptible	= 1	Susceptible	= 1	Susceptible	<= 0.12	Susceptible	<= 0.12	Susceptible
379-04_15	2021-04-15	379	S21	NO META	WK3	20	NPS	Y	N	N	N	N	N	N	0	N	= 32	Susceptible	<= 0.25	Not-Interpretible	<= 0.12	Susceptible	<= 0.25	Susceptible	<= 1	Susceptible	<= 1	Susceptible	= 4	Susceptible	<= 8	Susceptible	= 1	Susceptible	= 1	Susceptible	<= 0.12	Susceptible	<= 0.12	Susceptible
382-04_15	2021-04-15	382	S21	NO META	WK3	20	NPS	N	N	N	N	N	Y	N	1	N	= 32	Susceptible	<= 0.25	Not-Interpretible	<= 0.12	Susceptible	<= 0.25	Susceptible	<= 1	Susceptible	= 2	Susceptible	= 8	Susceptible	<= 8	Susceptible	= 1	Susceptible	> 8	Resistant	<= 0.12	Susceptible	<= 0.12	Susceptible
363-04_19	2021-04-19	363	S21	NO META	TRT	24	NPS	Y	N	Y	N	N	N	N	1	N	= 32	Susceptible	<= 0.25	Not-Interpretible	= 0.5	Intermediate	<= 0.25	Susceptible	<= 1	Susceptible	<= 1	Susceptible	= 4	Susceptible	<= 8	Susceptible	= 0.5	Susceptible	<= 0.5	Susceptible	<= 0.12	Susceptible	<= 0.12	Susceptible
360-03_26	2021-03-26	360	S21	NO META	Arrival	0	NPS	N	N	N	N	N	N	N	0	N	= 32	Susceptible	<= 0.25	Not-Interpretible	= 0.25	Susceptible	<= 0.25	Susceptible	<= 1	Susceptible	<= 1	Susceptible	= 8	Susceptible	<= 8	Susceptible	= 0.5	Susceptible	<= 0.5	Susceptible	<= 0.12	Susceptible	<= 0.12	Susceptible
360-04_15	2021-04-15	360	S21	NO META	WK3	20	NPS	Y	N	N	N	N	Y	N	1	N	= 16	Susceptible	<= 0.25	Not-Interpretible	<= 0.12	Susceptible	<= 0.25	Susceptible	<= 1	Susceptible	= 2	Susceptible	= 8	Susceptible	<= 8	Susceptible	= 0.5	Susceptible	> 8	Resistant	<= 0.12	Susceptible	<= 0.12	Susceptible
369-04_14	2021-04-14	369	S21	NO META	DEAD	19	LUNG	Y	N	N	N	N	N	N	0	N	= 32	Susceptible	<= 0.25	Not-Interpretible	<= 0.12	Susceptible	<= 0.25	Susceptible	<= 1	Susceptible	<= 1	Susceptible	= 4	Susceptible	<= 8	Susceptible	= 1	Susceptible	= 1	Susceptible	<= 0.12	Susceptible	<= 0.12	Susceptible
378-03_26	2021-03-26	378	S21	NO META	Arrival	0	NPS	N	N	N	N	N	N	N	0	N	= 32	Susceptible	<= 0.25	Not-Interpretible	= 0.25	Susceptible	<= 0.25	Susceptible	<= 1	Susceptible	<= 1	Susceptible	= 8	Susceptible	<= 8	Susceptible	= 0.5	Susceptible	<= 0.5	Susceptible	<= 0.12	Susceptible	<= 0.12	Susceptible
302-06_03	2021-06-03	302	S21	META	WK10	69	NPS	N	Y	Y	Y	Y	Y	Y	6	Y	> 64	Resistant	= 0.5	Resistant	= 0.5	Intermediate	<= 0.25	Susceptible	> 8	Resistant	> 16	Resistant	> 16	Resistant	> 64	Resistant	> 8	Resistant	> 8	Resistant	> 1	Resistant	> 2	Resistant
305-06_03	2021-06-03	305	S21	META	WK10	69	NPS	N	N	N	N	N	N	N	0	N	= 32	Susceptible	<= 0.25	Not-Interpretible	<= 0.12	Susceptible	<= 0.25	Susceptible	<= 1	Susceptible	<= 1	Susceptible	= 4	Susceptible	<= 8	Susceptible	= 1	Susceptible	<= 0.5	Susceptible	<= 0.12	Susceptible	<= 0.12	Susceptible
313-06_03	2021-06-03	313	S21	NO META	WK10	69	NPS	N	N	N	N	N	N	N	0	N	= 32	Susceptible	<= 0.25	Not-Interpretible	<= 0.12	Susceptible	<= 0.25	Susceptible	<= 1	Susceptible	<= 1	Susceptible	= 4	Susceptible	<= 8	Susceptible	= 0.5	Susceptible	= 1	Susceptible	<= 0.12	Susceptible	<= 0.12	Susceptible
318-06_03	2021-06-03	318	S21	NO META	WK10	69	NPS	N	N	N	N	N	N	N	0	N	= 32	Susceptible	<= 0.25	Not-Interpretible	= 0.25	Susceptible	<= 0.25	Susceptible	<= 1	Susceptible	<= 1	Susceptible	= 4	Susceptible	<= 8	Susceptible	= 0.5	Susceptible	= 1	Susceptible	<= 0.12	Susceptible	<= 0.12	Susceptible
328-06_03	2021-06-03	328	S21	META	WK10	69	NPS	N	N	N	N	N	N	N	0	N	= 32	Susceptible	<= 0.25	Not-Interpretible	<= 0.12	Susceptible	<= 0.25	Susceptible	<= 1	Susceptible	<= 1	Susceptible	= 4	Susceptible	<= 8	Susceptible	= 0.5	Susceptible	= 1	Susceptible	<= 0.12	Susceptible	<= 0.12	Susceptible
334-06_03	2021-06-03	334	S21	META	WK10	69	NPS	N	Y	Y	Y	Y	Y	Y	6	Y	> 64	Resistant	= 0.5	Resistant	= 0.5	Intermediate	<= 0.25	Susceptible	> 8	Resistant	> 16	Resistant	> 16	Resistant	> 64	Resistant	> 8	Resistant	> 8	Resistant	> 1	Resistant	> 2	Resistant
335-06_03	2021-06-03	335	S21	NO META	WK10	69	NPS	N	N	N	N	N	N	N	0	N	= 16	Susceptible	<= 0.25	Not-Interpretible	= 0.25	Susceptible	<= 0.25	Susceptible	<= 1	Susceptible	<= 1	Susceptible	= 8	Susceptible	<= 8	Susceptible	= 0.5	Susceptible	<= 0.5	Susceptible	<= 0.12	Susceptible	<= 0.12	Susceptible
336-06_03	2021-06-03	336	S21	META	WK10	69	NPS	N	Y	Y	Y	Y	Y	Y	6	Y	> 64	Resistant	<= 0.25	Not-Interpretible	= 0.5	Intermediate	<= 0.25	Susceptible	> 8	Resistant	> 16	Resistant	> 16	Resistant	> 64	Resistant	> 8	Resistant	> 8	Resistant	> 1	Resistant	> 2	Resistant
337-06_03	2021-06-03	337	S21	META	WK10	69	NPS	N	Y	Y	Y	Y	Y	Y	6	Y	> 64	Resistant	= 0.5	Resistant	= 0.5	Intermediate	<= 0.25	Susceptible	> 8	Resistant	> 16	Resistant	> 16	Resistant	> 64	Resistant	> 8	Resistant	> 8	Resistant	> 1	Resistant	> 2	Resistant
340-06_03	2021-06-03	340	S21	META	WK10	69	NPS	Y	Y	Y	Y	Y	Y	Y	6	Y	> 64	Resistant	= 0.5	Resistant	= 0.5	Intermediate	<= 0.25	Susceptible	> 8	Resistant	> 16	Resistant	> 16	Resistant	> 64	Resistant	> 8	Resistant	> 8	Resistant	> 1	Resistant	> 2	Resistant
345-06_03	2021-06-03	345	S21	NO META	WK10	69	NPS	Y	N	N	N	N	Y	N	1	N	= 16	Susceptible	<= 0.25	Not-Interpretible	<= 0.12	Susceptible	<= 0.25	Susceptible	<= 1	Susceptible	<= 1	Susceptible	= 4	Susceptible	<= 8	Susceptible	= 0.5	Susceptible	> 8	Resistant	<= 0.12	Susceptible	<= 0.12	Susceptible
351-06_03	2021-06-03	351	S21	META	WK10	69	NPS	N	Y	Y	Y	Y	Y	Y	6	Y	> 64	Resistant	<= 0.25	Not-Interpretible	= 0.5	Intermediate	<= 0.25	Susceptible	> 8	Resistant	> 16	Resistant	> 16	Resistant	> 64	Resistant	> 8	Resistant	> 8	Resistant	> 1	Resistant	> 2	Resistant
355-06_03	2021-06-03	355	S21	META	WK10	69	NPS	N	Y	Y	Y	Y	Y	Y	6	Y	> 64	Resistant	<= 0.25	Not-Interpretible	= 0.5	Intermediate	<= 0.25	Susceptible	> 8	Resistant	> 16	Resistant	> 16	Resistant	> 64	Resistant	> 8	Resistant	> 8	Resistant	> 1	Resistant	> 2	Resistant
373-06_03	2021-06-03	373	S21	NO META	WK10	69	NPS	N	Y	Y	Y	Y	Y	Y	6	Y	> 64	Resistant	<= 0.25	Not-Interpretible	= 0.5	Intermediate	<= 0.25	Susceptible	> 8	Resistant	> 16	Resistant	> 16	Resistant	> 64	Resistant	> 8	Resistant	> 8	Resistant	> 1	Resistant	> 2	Resistant
402-10_28	2021-10-28	402	F21	NO META	Arrival	0	NPS	N	Y	Y	Y	Y	Y	Y	6	Y	> 64	Resistant	> 16	Resistant	> 8	Resistant	<= 0.25	Susceptible	> 8	Resistant	> 16	Resistant	> 16	Resistant	> 64	Resistant	> 8	Resistant	> 8	Resistant	> 1	Resistant	> 2	Resistant
405-10_28	2021-10-28	405	F21	META	Arrival	0	NPS	N	N	N	N	N	N	N	0	N	= 16	Susceptible	<= 0.25	Not-Interpretible	<= 0.12	Susceptible	<= 0.25	Susceptible	<= 1	Susceptible	= 2	Susceptible	= 8	Susceptible	<= 8	Susceptible	= 1	Susceptible	<= 0.5	Susceptible	<= 0.12	Susceptible	<= 0.12	Susceptible
406-10_28	2021-10-28	406	F21	META	Arrival	0	NPS	N	Y	Y	Y	Y	Y	Y	6	Y	> 64	Resistant	> 16	Resistant	> 8	Resistant	<= 0.25	Susceptible	> 8	Resistant	> 16	Resistant	> 16	Resistant	> 64	Resistant	> 8	Resistant	> 8	Resistant	> 1	Resistant	> 2	Resistant
410-10_28	2021-10-28	410	F21	NO META	Arrival	0	NPS	N	N	N	N	N	N	N	0	N	= 16	Susceptible	<= 0.25	Not-Interpretible	= 0.25	Susceptible	<= 0.25	Susceptible	<= 1	Susceptible	= 2	Susceptible	= 8	Susceptible	<= 8	Susceptible	= 1	Susceptible	<= 0.5	Susceptible	<= 0.12	Susceptible	<= 0.12	Susceptible
412-10_28	2021-10-28	412	F21	META	Arrival	0	NPS	N	N	N	N	N	N	N	0	N	= 16	Susceptible	<= 0.25	Not-Interpretible	<= 0.12	Susceptible	<= 0.25	Susceptible	<= 1	Susceptible	<= 1	Susceptible	= 4	Susceptible	<= 8	Susceptible	= 0.5	Susceptible	<= 0.5	Susceptible	<= 0.12	Susceptible	<= 0.12	Susceptible
418-10_28	2021-10-28	418	F21	META	Arrival	0	NPS	N	N	N	N	N	N	N	0	N	= 16	Susceptible	<= 0.25	Not-Interpretible	= 0.25	Susceptible	<= 0.25	Susceptible	<= 1	Susceptible	<= 1	Susceptible	= 4	Susceptible	<= 8	Susceptible	= 0.5	Susceptible	<= 0.5	Susceptible	<= 0.12	Susceptible	<= 0.12	Susceptible
423-10_28	2021-10-28	423	F21	NO META	Arrival	0	NPS	N	Y	Y	Y	Y	Y	Y	6	Y	> 64	Resistant	> 16	Resistant	> 8	Resistant	<= 0.25	Susceptible	> 8	Resistant	> 16	Resistant	> 16	Resistant	> 64	Resistant	> 8	Resistant	> 8	Resistant	> 1	Resistant	> 2	Resistant
425-10_28	2021-10-28	425	F21	NO META	Arrival	0	NPS	N	N	N	N	N	N	N	0	N	= 16	Susceptible	<= 0.25	Not-Interpretible	= 0.25	Susceptible	<= 0.25	Susceptible	<= 1	Susceptible	= 2	Susceptible	= 8	Susceptible	<= 8	Susceptible	= 1	Susceptible	<= 0.5	Susceptible	<= 0.12	Susceptible	<= 0.12	Susceptible
428-10_28	2021-10-28	428	F21	META	Arrival	0	NPS	N	Y	Y	Y	Y	Y	Y	6	Y	> 64	Resistant	> 16	Resistant	> 8	Resistant	<= 0.25	Susceptible	> 8	Resistant	> 16	Resistant	> 16	Resistant	> 64	Resistant	> 8	Resistant	> 8	Resistant	> 1	Resistant	> 2	Resistant
429-10_28	2021-10-28	429	F21	META	Arrival	0	NPS	N	N	N	N	N	N	N	0	N	= 16	Susceptible	<= 0.25	Not-Interpretible	= 0.25	Susceptible	<= 0.25	Susceptible	<= 1	Susceptible	<= 1	Susceptible	= 4	Susceptible	<= 8	Susceptible	= 1	Susceptible	<= 0.5	Susceptible	<= 0.12	Susceptible	<= 0.12	Susceptible
432-10_28	2021-10-28	432	F21	META	Arrival	0	NPS	N	N	N	N	N	Y	N	1	N	= 16	Susceptible	<= 0.25	Not-Interpretible	<= 0.12	Susceptible	<= 0.25	Susceptible	<= 1	Susceptible	= 2	Susceptible	= 8	Susceptible	<= 8	Susceptible	= 0.5	Susceptible	> 8	Resistant	<= 0.12	Susceptible	<= 0.12	Susceptible
435-10_28	2021-10-28	435	F21	META	Arrival	0	NPS	N	N	N	Y	N	Y	N	2	N	= 16	Susceptible	> 16	Resistant	> 8	NOINTP	<= 0.25	Susceptible	<= 1	Susceptible	<= 1	Susceptible	> 16	Resistant	<= 8	Susceptible	= 1	Susceptible	= 4	Intermediate	<= 0.12	Susceptible	<= 0.12	Susceptible
437-10_28	2021-10-28	437	F21	NO META	Arrival	0	NPS	N	N	N	N	N	N	N	0	N	= 16	Susceptible	<= 0.25	Not-Interpretible	= 0.25	Susceptible	<= 0.25	Susceptible	<= 1	Susceptible	= 2	Susceptible	= 8	Susceptible	<= 8	Susceptible	= 1	Susceptible	<= 0.5	Susceptible	<= 0.12	Susceptible	<= 0.12	Susceptible
439-10_28	2021-10-28	439	F21	META	Arrival	0	NPS	N	N	N	N	N	Y	N	1	N	= 16	Susceptible	<= 0.25	Not-Interpretible	<= 0.12	Susceptible	<= 0.25	Susceptible	<= 1	Susceptible	= 2	Susceptible	= 8	Susceptible	<= 8	Susceptible	= 1	Susceptible	> 8	Resistant	<= 0.12	Susceptible	<= 0.12	Susceptible
442-10_28	2021-10-28	442	F21	NO META	Arrival	0	NPS	N	N	N	N	N	N	N	0	N	= 16	Susceptible	<= 0.25	Not-Interpretible	= 0.25	Susceptible	<= 0.25	Susceptible	<= 1	Susceptible	= 2	Susceptible	= 8	Susceptible	<= 8	Susceptible	= 1	Susceptible	<= 0.5	Susceptible	<= 0.12	Susceptible	<= 0.12	Susceptible
443-10_28	2021-10-28	443	F21	NO META	Arrival	0	NPS	N	Y	Y	Y	Y	Y	Y	6	Y	> 64	Resistant	> 16	Resistant	> 8	Resistant	<= 0.25	Susceptible	> 8	Resistant	> 16	Resistant	> 16	Resistant	> 64	Resistant	> 8	Resistant	> 8	Resistant	> 1	Resistant	> 2	Resistant
446-10_28	2021-10-28	446	F21	NO META	Arrival	0	NPS	N	N	N	N	N	N	N	0	N	= 16	Susceptible	<= 0.25	Not-Interpretible	= 0.25	Susceptible	<= 0.25	Susceptible	<= 1	Susceptible	<= 1	Susceptible	<= 2	Susceptible	<= 8	Susceptible	<= 0.25	Susceptible	<= 0.5	Susceptible	<= 0.12	Susceptible	<= 0.12	Susceptible
447-10_28	2021-10-28	447	F21	NO META	Arrival	0	NPS	N	Y	Y	Y	N	Y	Y	5	Y	> 64	Resistant	<= 0.25	Not-Interpretible	= 0.5	Intermediate	<= 0.25	Susceptible	> 8	Resistant	> 16	Resistant	> 16	Resistant	> 64	Resistant	= 2	Susceptible	> 8	Resistant	> 1	Resistant	> 2	Resistant
450-10_28	2021-10-28	450	F21	META	Arrival	0	NPS	N	N	N	N	N	N	N	0	N	= 32	Susceptible	<= 0.25	Not-Interpretible	= 0.25	Susceptible	<= 0.25	Susceptible	<= 1	Susceptible	= 2	Susceptible	= 8	Susceptible	<= 8	Susceptible	= 0.5	Susceptible	<= 0.5	Susceptible	<= 0.12	Susceptible	<= 0.12	Susceptible
451-10_28	2021-10-28	451	F21	META	Arrival	0	NPS	N	N	N	N	N	N	N	0	N	= 16	Susceptible	<= 0.25	Not-Interpretible	= 0.25	Susceptible	<= 0.25	Susceptible	<= 1	Susceptible	= 2	Susceptible	= 8	Susceptible	<= 8	Susceptible	= 1	Susceptible	<= 0.5	Susceptible	<= 0.12	Susceptible	<= 0.12	Susceptible
453-10_28	2021-10-28	453	F21	META	Arrival	0	NPS	N	N	N	N	N	N	N	0	N	= 16	Susceptible	<= 0.25	Not-Interpretible	<= 0.12	Susceptible	<= 0.25	Susceptible	= 2	Susceptible	= 2	Susceptible	= 8	Susceptible	<= 8	Susceptible	= 1	Susceptible	= 1	Susceptible	<= 0.12	Susceptible	<= 0.12	Susceptible
458-10_28	2021-10-28	458	F21	NO META	Arrival	0	NPS	N	N	N	N	N	N	N	0	N	= 32	Susceptible	<= 0.25	Not-Interpretible	<= 0.12	Susceptible	<= 0.25	Susceptible	<= 1	Susceptible	= 2	Susceptible	= 8	Susceptible	<= 8	Susceptible	= 1	Susceptible	<= 0.5	Susceptible	<= 0.12	Susceptible	<= 0.12	Susceptible
460-10_28	2021-10-28	460	F21	NO META	Arrival	0	NPS	N	Y	Y	Y	Y	Y	Y	6	Y	> 64	Resistant	> 16	Resistant	> 8	Resistant	<= 0.25	Susceptible	> 8	Resistant	> 16	Resistant	> 16	Resistant	> 64	Resistant	> 8	Resistant	> 8	Resistant	> 1	Resistant	> 2	Resistant
461-10_28	2021-10-28	461	F21	META	Arrival	0	NPS	N	N	N	N	N	N	N	0	N	= 16	Susceptible	<= 0.25	Not-Interpretible	= 0.25	Susceptible	<= 0.25	Susceptible	<= 1	Susceptible	= 2	Susceptible	= 8	Susceptible	<= 8	Susceptible	= 1	Susceptible	<= 0.5	Susceptible	<= 0.12	Susceptible	<= 0.12	Susceptible
463-10_28	2021-10-28	463	F21	META	Arrival	0	NPS	N	N	N	N	N	N	N	0	N	= 32	Susceptible	<= 0.25	Not-Interpretible	= 0.25	Susceptible	<= 0.25	Susceptible	<= 1	Susceptible	= 2	Susceptible	= 8	Susceptible	<= 8	Susceptible	= 1	Susceptible	<= 0.5	Susceptible	<= 0.12	Susceptible	<= 0.12	Susceptible
467-10_28	2021-10-28	467	F21	META	Arrival	0	NPS	N	N	N	N	N	N	N	0	N	= 32	Susceptible	<= 0.25	Not-Interpretible	= 0.25	Susceptible	<= 0.25	Susceptible	<= 1	Susceptible	<= 1	Susceptible	= 8	Susceptible	<= 8	Susceptible	= 0.5	Susceptible	<= 0.5	Susceptible	<= 0.12	Susceptible	<= 0.12	Susceptible
469-10_28	2021-10-28	469	F21	NO META	Arrival	0	NPS	N	N	N	N	N	N	N	0	N	= 16	Susceptible	= 0.5	Resistant	= 0.25	Susceptible	<= 0.25	Susceptible	<= 1	Susceptible	<= 1	Susceptible	= 4	Susceptible	<= 8	Susceptible	= 0.5	Susceptible	<= 0.5	Susceptible	<= 0.12	Susceptible	<= 0.12	Susceptible
470-10_28	2021-10-28	470	F21	NO META	Arrival	0	NPS	N	N	N	N	N	N	N	0	N	= 16	Susceptible	<= 0.25	Not-Interpretible	= 0.25	Susceptible	<= 0.25	Susceptible	<= 1	Susceptible	= 2	Susceptible	= 8	Susceptible	<= 8	Susceptible	= 1	Susceptible	<= 0.5	Susceptible	<= 0.12	Susceptible	<= 0.12	Susceptible
474-10_28	2021-10-28	474	F21	NO META	Arrival	0	NPS	N	N	N	N	N	N	N	0	N	= 16	Susceptible	<= 0.25	Not-Interpretible	= 0.25	Susceptible	<= 0.25	Susceptible	<= 1	Susceptible	= 2	Susceptible	= 8	Susceptible	<= 8	Susceptible	= 1	Susceptible	<= 0.5	Susceptible	<= 0.12	Susceptible	<= 0.12	Susceptible
476-10_28	2021-10-28	476	F21	NO META	Arrival	0	NPS	N	Y	Y	Y	Y	Y	Y	6	Y	> 64	Resistant	> 16	Resistant	> 8	Resistant	<= 0.25	Susceptible	> 8	Resistant	> 16	Resistant	> 16	Resistant	> 64	Resistant	> 8	Resistant	> 8	Resistant	> 1	Resistant	> 2	Resistant
477-10_28	2021-10-28	477	F21	META	Arrival	0	NPS	N	Y	Y	Y	Y	Y	Y	6	Y	> 64	Resistant	> 16	Resistant	> 8	Resistant	<= 0.25	Susceptible	> 8	Resistant	> 16	Resistant	> 16	Resistant	> 64	Resistant	> 8	Resistant	> 8	Resistant	> 1	Resistant	> 2	Resistant
466-11_12	2021-11-12	466	F21	NO META	TRT	15	NPS	N	N	Y	Y	N	N	N	2	N	= 32	Susceptible	<= 0.25	Not-Interpretible	= 0.5	Intermediate	<= 0.25	Susceptible	= 2	Susceptible	= 2	Susceptible	= 16	Intermediate	<= 8	Susceptible	= 1	Susceptible	= 1	Susceptible	<= 0.12	Susceptible	<= 0.12	Susceptible
480-10_28	2021-10-28	480	F21	META	Arrival	0	NPS	N	Y	Y	Y	Y	Y	Y	6	Y	> 64	Resistant	> 16	Resistant	> 8	Resistant	<= 0.25	Susceptible	> 8	Resistant	> 16	Resistant	> 16	Resistant	> 64	Resistant	> 8	Resistant	> 8	Resistant	> 1	Resistant	> 2	Resistant
483-10_28	2021-10-28	483	F21	META	Arrival	0	NPS	N	N	N	N	N	N	N	0	N	= 32	Susceptible	<= 0.25	Not-Interpretible	= 0.25	Susceptible	<= 0.25	Susceptible	<= 1	Susceptible	= 2	Susceptible	= 8	Susceptible	<= 8	Susceptible	= 0.5	Susceptible	<= 0.5	Susceptible	<= 0.12	Susceptible	<= 0.12	Susceptible
466-11_18	2021-11-18	466	F21	NO META	WK3	21	NPS	Y	N	N	N	N	N	N	0	N	= 16	Susceptible	<= 0.25	Not-Interpretible	= 0.25	Susceptible	<= 0.25	Susceptible	<= 1	Susceptible	= 2	Susceptible	= 8	Susceptible	<= 8	Susceptible	= 1	Susceptible	<= 0.5	Susceptible	<= 0.12	Susceptible	<= 0.12	Susceptible
438-11_01	2021-11-01	438	F21	NO META	TRT	4	NPS	N	Y	Y	Y	Y	Y	Y	6	Y	> 64	Resistant	> 16	Resistant	> 8	Resistant	<= 0.25	Susceptible	> 8	Resistant	> 16	Resistant	> 16	Resistant	> 64	Resistant	> 8	Resistant	> 8	Resistant	> 1	Resistant	> 2	Resistant
476-11_01	2021-11-01	476	F21	NO META	TRT	4	NPS	N	N	N	N	N	N	N	0	N	= 16	Susceptible	<= 0.25	Not-Interpretible	= 0.25	Susceptible	<= 0.25	Susceptible	<= 1	Susceptible	<= 1	Susceptible	= 8	Susceptible	<= 8	Susceptible	= 0.5	Susceptible	= 1	Susceptible	<= 0.12	Susceptible	<= 0.12	Susceptible
443-11_02	2021-11-02	443	F21	NO META	TRT	5	NPS	N	Y	Y	Y	Y	Y	Y	6	Y	> 64	Resistant	> 16	Resistant	> 8	Resistant	<= 0.25	Susceptible	> 8	Resistant	> 16	Resistant	> 16	Resistant	> 64	Resistant	> 8	Resistant	> 8	Resistant	> 1	Resistant	> 2	Resistant
470-11_02	2021-11-02	470	F21	NO META	TRT	5	NPS	N	N	N	N	N	N	N	0	N	= 16	Susceptible	<= 0.25	Not-Interpretible	<= 0.12	Susceptible	<= 0.25	Susceptible	<= 1	Susceptible	= 2	Susceptible	= 8	Susceptible	<= 8	Susceptible	= 1	Susceptible	<= 0.5	Susceptible	<= 0.12	Susceptible	<= 0.12	Susceptible
466-11_29	2021-11-29	466	F21	NO META	DEAD	32	LUNG	Y	N	N	N	N	N	N	0	N	= 16	Susceptible	= 0.5	Resistant	= 1	Susceptible	<= 0.25	Susceptible	<= 1	Susceptible	= 2	Susceptible	= 8	Susceptible	<= 8	Susceptible	= 2	Susceptible	= 2	Susceptible	<= 0.12	Susceptible	<= 0.12	Susceptible
419-11_04	2021-11-04	419	F21	NO META	TRT	7	NPS	N	Y	Y	Y	N	Y	Y	5	Y	> 64	Resistant	<= 0.25	Not-Interpretible	= 0.5	Intermediate	<= 0.25	Susceptible	> 8	Resistant	> 16	Resistant	> 16	Resistant	> 64	Resistant	= 2	Susceptible	> 8	Resistant	> 1	Resistant	> 2	Resistant
447-11_04	2021-11-04	447	F21	NO META	TRT	7	NPS	N	N	N	Y	N	N	N	1	N	= 16	Susceptible	<= 0.25	Not-Interpretible	<= 0.12	Susceptible	<= 0.25	Susceptible	= 2	Susceptible	= 2	Susceptible	= 8	Susceptible	= 64	Resistant	= 1	Susceptible	<= 0.5	Susceptible	<= 0.12	Susceptible	<= 0.12	Susceptible
481-11_04	2021-11-04	481	F21	NO META	TRT	7	NPS	N	N	N	N	N	N	N	0	N	<= 8	Susceptible	<= 0.25	Not-Interpretible	= 0.25	Susceptible	<= 0.25	Susceptible	<= 1	Susceptible	= 2	Susceptible	= 8	Susceptible	<= 8	Susceptible	= 1	Susceptible	<= 0.5	Susceptible	<= 0.12	Susceptible	<= 0.12	Susceptible
441-11_07	2021-11-07	441	F21	NO META	TRT	10	NPS	N	Y	Y	Y	Y	Y	Y	6	Y	> 64	Resistant	> 16	Resistant	> 8	Resistant	<= 0.25	Susceptible	> 8	Resistant	> 16	Resistant	> 16	Resistant	> 64	Resistant	> 8	Resistant	> 8	Resistant	> 1	Resistant	> 2	Resistant
458-11_09	2021-11-09	458	F21	NO META	TRT	12	NPS	N	N	N	N	N	Y	N	1	N	= 32	Susceptible	<= 0.25	Not-Interpretible	<= 0.12	Susceptible	<= 0.25	Susceptible	<= 1	Susceptible	= 2	Susceptible	= 8	Susceptible	<= 8	Susceptible	= 1	Susceptible	> 8	Resistant	<= 0.12	Susceptible	<= 0.12	Susceptible
478-10_28	2021-10-28	478	F21	NO META	Arrival	0	NPS	N	Y	Y	Y	Y	Y	Y	6	Y	> 64	Resistant	> 16	Resistant	> 8	Resistant	<= 0.25	Susceptible	> 8	Resistant	> 16	Resistant	> 16	Resistant	> 64	Resistant	> 8	Resistant	> 8	Resistant	> 1	Resistant	> 2	Resistant
419-11_11	2021-11-11	419	F21	NO META	TRT	14	NPS	Y	Y	Y	Y	N	Y	Y	5	Y	> 64	Resistant	<= 0.25	Not-Interpretible	= 0.5	Intermediate	<= 0.25	Susceptible	> 8	Resistant	> 16	Resistant	> 16	Resistant	> 64	Resistant	= 2	Susceptible	> 8	Resistant	> 1	Resistant	> 2	Resistant
478-11_03	2021-11-03	478	F21	NO META	TRT	6	NPS	N	N	N	N	N	N	N	0	N	= 16	Susceptible	<= 0.25	Not-Interpretible	<= 0.12	Susceptible	<= 0.25	Susceptible	<= 1	Susceptible	<= 1	Susceptible	= 4	Susceptible	<= 8	Susceptible	= 0.5	Susceptible	<= 0.5	Susceptible	<= 0.12	Susceptible	<= 0.12	Susceptible
441-11_14	2021-11-14	441	F21	NO META	TRT	17	NPS	Y	Y	Y	Y	Y	Y	Y	6	Y	> 64	Resistant	> 16	Resistant	> 8	Resistant	<= 0.25	Susceptible	> 8	Resistant	> 16	Resistant	> 16	Resistant	> 64	Resistant	> 8	Resistant	> 8	Resistant	> 1	Resistant	> 2	Resistant
416-11_17	2021-11-17	416	F21	META	TRT	20	NPS	N	Y	Y	Y	Y	Y	Y	6	Y	> 64	Resistant	> 16	Resistant	> 8	Resistant	<= 0.25	Susceptible	> 8	Resistant	> 16	Resistant	> 16	Resistant	> 64	Resistant	> 8	Resistant	> 8	Resistant	> 1	Resistant	> 2	Resistant
454-11_17	2021-11-17	454	F21	META	TRT	20	NPS	N	Y	Y	Y	Y	Y	Y	6	Y	> 64	Resistant	> 16	Resistant	> 8	Resistant	<= 0.25	Susceptible	> 8	Resistant	> 16	Resistant	> 16	Resistant	> 64	Resistant	> 8	Resistant	> 8	Resistant	> 1	Resistant	> 2	Resistant
401-11_18	2021-11-18	401	F21	NO META	WK3	21	NPS	N	N	N	N	N	N	N	0	N	= 16	Susceptible	<= 0.25	Not-Interpretible	= 0.25	Susceptible	<= 0.25	Susceptible	<= 1	Susceptible	= 2	Susceptible	= 8	Susceptible	<= 8	Susceptible	= 1	Susceptible	<= 0.5	Susceptible	<= 0.12	Susceptible	<= 0.12	Susceptible
402-11_18	2021-11-18	402	F21	NO META	WK3	21	NPS	N	N	N	N	N	N	N	0	N	= 16	Susceptible	<= 0.25	Not-Interpretible	= 0.25	Susceptible	<= 0.25	Susceptible	<= 1	Susceptible	= 2	Susceptible	= 8	Susceptible	<= 8	Susceptible	= 1	Susceptible	<= 0.5	Susceptible	<= 0.12	Susceptible	<= 0.12	Susceptible
403-11_18	2021-11-18	403	F21	META	WK3	21	NPS	N	Y	Y	Y	Y	Y	Y	6	Y	> 64	Resistant	> 16	Resistant	> 8	Resistant	<= 0.25	Susceptible	> 8	Resistant	> 16	Resistant	> 16	Resistant	> 64	Resistant	> 8	Resistant	> 8	Resistant	> 1	Resistant	> 2	Resistant
409-11_18	2021-11-18	409	F21	META	WK3	21	NPS	N	Y	Y	Y	N	Y	Y	5	Y	> 64	Resistant	<= 0.25	Not-Interpretible	= 0.5	Intermediate	<= 0.25	Susceptible	> 8	Resistant	> 16	Resistant	> 16	Resistant	> 64	Resistant	= 2	Susceptible	> 8	Resistant	> 1	Resistant	> 2	Resistant
410-11_18	2021-11-18	410	F21	NO META	WK3	21	NPS	N	N	N	N	N	N	N	0	N	= 16	Susceptible	<= 0.25	Not-Interpretible	= 0.25	Susceptible	<= 0.25	Susceptible	<= 1	Susceptible	= 2	Susceptible	= 8	Susceptible	<= 8	Susceptible	= 1	Susceptible	<= 0.5	Susceptible	<= 0.12	Susceptible	<= 0.12	Susceptible
414-11_18	2021-11-18	414	F21	META	WK3	21	NPS	N	Y	Y	Y	Y	Y	Y	6	Y	> 64	Resistant	> 16	Resistant	> 8	Resistant	<= 0.25	Susceptible	> 8	Resistant	> 16	Resistant	> 16	Resistant	> 64	Resistant	> 8	Resistant	> 8	Resistant	> 1	Resistant	> 2	Resistant
416-11_18	2021-11-18	416	F21	META	WK3	21	NPS	Y	Y	Y	Y	Y	Y	Y	6	Y	> 64	Resistant	> 16	Resistant	> 8	Resistant	<= 0.25	Susceptible	> 8	Resistant	> 16	Resistant	> 16	Resistant	> 64	Resistant	> 8	Resistant	> 8	Resistant	> 1	Resistant	> 2	Resistant
419-11_18	2021-11-18	419	F21	NO META	WK3	21	NPS	Y	Y	Y	Y	N	Y	Y	5	Y	> 64	Resistant	<= 0.25	Not-Interpretible	= 0.5	Intermediate	<= 0.25	Susceptible	> 8	Resistant	> 16	Resistant	> 16	Resistant	> 64	Resistant	= 2	Susceptible	> 8	Resistant	> 1	Resistant	> 2	Resistant
424-11_18	2021-11-18	424	F21	META	WK3	21	NPS	N	Y	Y	Y	Y	Y	Y	6	Y	> 64	Resistant	> 16	Resistant	> 8	Resistant	<= 0.25	Susceptible	> 8	Resistant	> 16	Resistant	> 16	Resistant	> 64	Resistant	> 8	Resistant	> 8	Resistant	> 1	Resistant	> 2	Resistant
425-11_18	2021-11-18	425	F21	NO META	WK3	21	NPS	N	N	N	N	N	N	N	0	N	= 16	Susceptible	<= 0.25	Not-Interpretible	= 0.25	Susceptible	<= 0.25	Susceptible	<= 1	Susceptible	= 2	Susceptible	= 8	Susceptible	<= 8	Susceptible	= 1	Susceptible	<= 0.5	Susceptible	<= 0.12	Susceptible	<= 0.12	Susceptible
428-11_18	2021-11-18	428	F21	META	WK3	21	NPS	N	Y	Y	Y	Y	Y	Y	6	Y	> 64	Resistant	> 16	Resistant	> 8	Resistant	<= 0.25	Susceptible	> 8	Resistant	> 16	Resistant	> 16	Resistant	> 64	Resistant	> 8	Resistant	> 8	Resistant	> 1	Resistant	> 2	Resistant
429-11_18	2021-11-18	429	F21	META	WK3	21	NPS	N	N	N	N	N	N	N	0	N	= 32	Susceptible	<= 0.25	Not-Interpretible	<= 0.12	Susceptible	<= 0.25	Susceptible	<= 1	Susceptible	<= 1	Susceptible	= 4	Susceptible	<= 8	Susceptible	= 1	Susceptible	<= 0.5	Susceptible	<= 0.12	Susceptible	<= 0.12	Susceptible
430-11_18	2021-11-18	430	F21	NO META	WK3	21	NPS	N	N	N	N	N	N	N	0	N	= 16	Susceptible	<= 0.25	Not-Interpretible	<= 0.12	Susceptible	<= 0.25	Susceptible	<= 1	Susceptible	= 2	Susceptible	= 8	Susceptible	<= 8	Susceptible	= 1	Susceptible	<= 0.5	Susceptible	<= 0.12	Susceptible	<= 0.12	Susceptible
434-11_18	2021-11-18	434	F21	META	WK3	21	NPS	N	Y	Y	Y	Y	Y	Y	6	Y	> 64	Resistant	> 16	Resistant	> 8	Resistant	<= 0.25	Susceptible	> 8	Resistant	> 16	Resistant	> 16	Resistant	> 64	Resistant	> 8	Resistant	> 8	Resistant	> 1	Resistant	> 2	Resistant
436-11_18	2021-11-18	436	F21	NO META	WK3	21	NPS	N	N	N	N	N	N	N	0	N	= 16	Susceptible	<= 0.25	Not-Interpretible	= 0.25	Susceptible	<= 0.25	Susceptible	<= 1	Susceptible	= 2	Susceptible	= 8	Susceptible	<= 8	Susceptible	= 1	Susceptible	<= 0.5	Susceptible	<= 0.12	Susceptible	<= 0.12	Susceptible
437-11_18	2021-11-18	437	F21	NO META	WK3	21	NPS	N	N	Y	N	N	N	N	1	N	= 16	Susceptible	<= 0.25	Not-Interpretible	= 0.5	Intermediate	<= 0.25	Susceptible	<= 1	Susceptible	= 2	Susceptible	= 8	Susceptible	<= 8	Susceptible	= 1	Susceptible	<= 0.5	Susceptible	<= 0.12	Susceptible	<= 0.12	Susceptible
438-11_18	2021-11-18	438	F21	NO META	WK3	21	NPS	Y	Y	Y	Y	Y	Y	Y	6	Y	> 64	Resistant	> 16	Resistant	> 8	Resistant	<= 0.25	Susceptible	> 8	Resistant	> 16	Resistant	> 16	Resistant	> 64	Resistant	> 8	Resistant	> 8	Resistant	> 1	Resistant	> 2	Resistant
439-11_18	2021-11-18	439	F21	META	WK3	21	NPS	N	Y	Y	Y	Y	Y	Y	6	Y	> 64	Resistant	> 16	Resistant	> 8	Resistant	<= 0.25	Susceptible	> 8	Resistant	> 16	Resistant	> 16	Resistant	> 64	Resistant	> 8	Resistant	> 8	Resistant	> 1	Resistant	> 2	Resistant
440-11_18	2021-11-18	440	F21	NO META	WK3	21	NPS	N	N	N	N	N	Y	N	1	N	= 16	Susceptible	<= 0.25	Not-Interpretible	<= 0.12	Susceptible	<= 0.25	Susceptible	<= 1	Susceptible	= 2	Susceptible	= 8	Susceptible	<= 8	Susceptible	= 1	Susceptible	> 8	Resistant	<= 0.12	Susceptible	<= 0.12	Susceptible
441-11_18	2021-11-18	441	F21	NO META	WK3	21	NPS	Y	Y	Y	Y	Y	Y	Y	6	Y	> 64	Resistant	> 16	Resistant	> 8	Resistant	<= 0.25	Susceptible	> 8	Resistant	> 16	Resistant	> 16	Resistant	> 64	Resistant	> 8	Resistant	> 8	Resistant	> 1	Resistant	> 2	Resistant
444-11_18	2021-11-18	444	F21	META	WK3	21	NPS	N	Y	Y	Y	Y	Y	Y	6	Y	> 64	Resistant	> 16	Resistant	> 8	Resistant	<= 0.25	Susceptible	> 8	Resistant	> 16	Resistant	> 16	Resistant	> 64	Resistant	> 8	Resistant	> 8	Resistant	> 1	Resistant	> 2	Resistant
449-11_18	2021-11-18	449	F21	META	WK3	21	NPS	N	Y	Y	Y	Y	Y	Y	6	Y	> 64	Resistant	> 16	Resistant	> 8	Resistant	<= 0.25	Susceptible	> 8	Resistant	> 16	Resistant	> 16	Resistant	> 64	Resistant	> 8	Resistant	> 8	Resistant	> 1	Resistant	> 2	Resistant
454-11_18	2021-11-18	454	F21	META	WK3	21	NPS	Y	Y	Y	Y	Y	Y	Y	6	Y	> 64	Resistant	> 16	Resistant	> 8	Resistant	<= 0.25	Susceptible	> 8	Resistant	> 16	Resistant	> 16	Resistant	> 64	Resistant	> 8	Resistant	> 8	Resistant	> 1	Resistant	> 2	Resistant
456-11_18	2021-11-18	456	F21	META	WK3	21	NPS	N	Y	Y	Y	Y	Y	Y	6	Y	> 64	Resistant	> 16	Resistant	> 8	Resistant	<= 0.25	Susceptible	> 8	Resistant	> 16	Resistant	> 16	Resistant	> 64	Resistant	> 8	Resistant	> 8	Resistant	> 1	Resistant	> 2	Resistant
457-11_18	2021-11-18	457	F21	NO META	WK3	21	NPS	N	N	Y	N	N	N	N	1	N	= 16	Susceptible	<= 0.25	Not-Interpretible	= 0.5	Intermediate	<= 0.25	Susceptible	<= 1	Susceptible	= 2	Susceptible	= 8	Susceptible	<= 8	Susceptible	= 1	Susceptible	= 1	Susceptible	<= 0.12	Susceptible	<= 0.12	Susceptible
458-11_18	2021-11-18	458	F21	NO META	WK3	21	NPS	Y	Y	Y	Y	Y	Y	Y	6	Y	> 64	Resistant	> 16	Resistant	> 8	Resistant	<= 0.25	Susceptible	> 8	Resistant	> 16	Resistant	> 16	Resistant	> 64	Resistant	> 8	Resistant	> 8	Resistant	> 1	Resistant	> 2	Resistant
459-11_18	2021-11-18	459	F21	META	WK3	21	NPS	N	Y	Y	Y	Y	Y	Y	6	Y	> 64	Resistant	> 16	Resistant	> 8	Resistant	<= 0.25	Susceptible	> 8	Resistant	> 16	Resistant	> 16	Resistant	> 64	Resistant	> 8	Resistant	> 8	Resistant	> 1	Resistant	> 2	Resistant
460-11_18	2021-11-18	460	F21	NO META	WK3	21	NPS	N	N	N	N	N	Y	N	1	N	= 16	Susceptible	<= 0.25	Not-Interpretible	<= 0.12	Susceptible	<= 0.25	Susceptible	<= 1	Susceptible	= 2	Susceptible	= 8	Susceptible	<= 8	Susceptible	= 1	Susceptible	> 8	Resistant	<= 0.12	Susceptible	<= 0.12	Susceptible
464-11_18	2021-11-18	464	F21	META	WK3	21	NPS	N	Y	Y	Y	N	Y	Y	5	Y	> 64	Resistant	<= 0.25	Not-Interpretible	= 0.5	Intermediate	<= 0.25	Susceptible	> 8	Resistant	> 16	Resistant	> 16	Resistant	> 64	Resistant	= 2	Susceptible	> 8	Resistant	> 1	Resistant	> 2	Resistant
465-11_18	2021-11-18	465	F21	META	WK3	21	NPS	N	Y	Y	Y	Y	Y	Y	6	Y	> 64	Resistant	> 16	Resistant	> 8	Resistant	<= 0.25	Susceptible	> 8	Resistant	> 16	Resistant	> 16	Resistant	> 64	Resistant	> 8	Resistant	> 8	Resistant	> 1	Resistant	> 2	Resistant
484-10_28	2021-10-28	484	F21	NO META	Arrival	0	NPS	N	Y	Y	Y	Y	Y	Y	6	Y	> 64	Resistant	> 16	Resistant	> 8	Resistant	<= 0.25	Susceptible	> 8	Resistant	> 16	Resistant	> 16	Resistant	> 64	Resistant	> 8	Resistant	> 8	Resistant	> 1	Resistant	> 2	Resistant
468-11_18	2021-11-18	468	F21	META	WK3	21	NPS	N	Y	Y	Y	N	Y	Y	5	Y	> 64	Resistant	<= 0.25	Not-Interpretible	= 0.5	Intermediate	<= 0.25	Susceptible	> 8	Resistant	> 16	Resistant	> 16	Resistant	> 64	Resistant	= 2	Susceptible	> 8	Resistant	> 1	Resistant	> 2	Resistant
470-11_18	2021-11-18	470	F21	NO META	WK3	21	NPS	Y	N	Y	N	N	N	N	1	N	= 16	Susceptible	<= 0.25	Not-Interpretible	= 0.5	Intermediate	<= 0.25	Susceptible	<= 1	Susceptible	= 2	Susceptible	= 8	Susceptible	<= 8	Susceptible	= 0.5	Susceptible	<= 0.5	Susceptible	<= 0.12	Susceptible	<= 0.12	Susceptible
472-11_18	2021-11-18	472	F21	NO META	WK3	21	NPS	N	Y	Y	Y	Y	Y	Y	6	Y	> 64	Resistant	> 16	Resistant	> 8	Resistant	<= 0.25	Susceptible	> 8	Resistant	> 16	Resistant	> 16	Resistant	> 64	Resistant	> 8	Resistant	> 8	Resistant	> 1	Resistant	> 2	Resistant
473-11_18	2021-11-18	473	F21	NO META	WK3	21	NPS	N	N	N	N	N	N	N	0	N	= 16	Susceptible	<= 0.25	Not-Interpretible	= 0.25	Susceptible	<= 0.25	Susceptible	<= 1	Susceptible	= 2	Susceptible	= 8	Susceptible	<= 8	Susceptible	= 0.5	Susceptible	<= 0.5	Susceptible	<= 0.12	Susceptible	<= 0.12	Susceptible
476-11_18	2021-11-18	476	F21	NO META	WK3	21	NPS	Y	Y	Y	Y	Y	Y	Y	6	Y	> 64	Resistant	> 16	Resistant	> 8	Resistant	<= 0.25	Susceptible	> 8	Resistant	> 16	Resistant	> 16	Resistant	> 64	Resistant	> 8	Resistant	> 8	Resistant	> 1	Resistant	> 2	Resistant
479-11_18	2021-11-18	479	F21	NO META	WK3	21	NPS	N	N	N	N	N	N	N	0	N	= 16	Susceptible	<= 0.25	Not-Interpretible	= 0.25	Susceptible	<= 0.25	Susceptible	<= 1	Susceptible	= 2	Susceptible	= 8	Susceptible	<= 8	Susceptible	= 1	Susceptible	= 1	Susceptible	<= 0.12	Susceptible	<= 0.12	Susceptible
481-11_18	2021-11-18	481	F21	NO META	WK3	21	NPS	Y	Y	Y	Y	Y	Y	Y	6	Y	> 64	Resistant	> 16	Resistant	> 8	Resistant	<= 0.25	Susceptible	> 8	Resistant	> 16	Resistant	> 16	Resistant	> 64	Resistant	> 8	Resistant	> 8	Resistant	> 1	Resistant	> 2	Resistant
483-11_18	2021-11-18	483	F21	META	WK3	21	NPS	N	Y	Y	Y	Y	Y	Y	6	Y	> 64	Resistant	> 16	Resistant	> 8	Resistant	<= 0.25	Susceptible	> 8	Resistant	> 16	Resistant	> 16	Resistant	> 64	Resistant	= 8	Resistant	> 8	Resistant	> 1	Resistant	> 2	Resistant
484-11_10	2021-11-10	484	F21	NO META	TRT	13	NPS	N	Y	Y	Y	Y	Y	Y	6	Y	> 64	Resistant	> 16	Resistant	> 8	Resistant	<= 0.25	Susceptible	> 8	Resistant	> 16	Resistant	> 16	Resistant	> 64	Resistant	> 8	Resistant	> 8	Resistant	> 1	Resistant	> 2	Resistant
484-11_18	2021-11-18	484	F21	NO META	WK3	21	NPS	Y	Y	Y	Y	Y	Y	Y	6	Y	> 64	Resistant	> 16	Resistant	> 8	Resistant	<= 0.25	Susceptible	> 8	Resistant	> 16	Resistant	> 16	Resistant	> 64	Resistant	> 8	Resistant	> 8	Resistant	> 1	Resistant	> 2	Resistant
481-12_03	2021-12-03	481	F21	NO META	TRT	36	NPS	Y	Y	Y	Y	Y	Y	Y	6	Y	> 64	Resistant	> 16	Resistant	> 8	Resistant	<= 0.25	Susceptible	> 8	Resistant	> 16	Resistant	> 16	Resistant	> 64	Resistant	> 8	Resistant	> 8	Resistant	> 1	Resistant	> 2	Resistant
484-12_03	2021-12-03	484	F21	NO META	TRT	36	NPS	Y	Y	Y	Y	Y	Y	Y	6	Y	> 64	Resistant	> 16	Resistant	> 8	Resistant	<= 0.25	Susceptible	> 8	Resistant	> 16	Resistant	> 16	Resistant	> 64	Resistant	> 8	Resistant	> 8	Resistant	> 1	Resistant	> 2	Resistant
403-01_06	2022-01-06	403	F21	META	WK10	70	NPS	N	Y	Y	Y	Y	Y	Y	6	Y	> 64	Resistant	> 16	Resistant	> 8	Resistant	<= 0.25	Susceptible	> 8	Resistant	> 16	Resistant	> 16	Resistant	> 64	Resistant	> 8	Resistant	> 8	Resistant	> 1	Resistant	> 2	Resistant
411-01_06	2022-01-06	411	F21	NO META	WK10	70	NPS	N	Y	Y	Y	N	Y	Y	5	Y	> 64	Resistant	> 16	Resistant	> 8	Resistant	<= 0.25	Susceptible	> 8	Resistant	> 16	Resistant	> 16	Resistant	> 64	Resistant	= 2	Susceptible	> 8	Resistant	> 1	Resistant	> 2	Resistant
416-01_06	2022-01-06	416	F21	META	WK10	70	NPS	Y	N	N	N	N	N	N	0	N	= 16	Susceptible	<= 0.25	Not-Interpretible	= 0.25	Susceptible	<= 0.25	Susceptible	<= 1	Susceptible	= 2	Susceptible	= 8	Susceptible	<= 8	Susceptible	= 1	Susceptible	<= 0.5	Susceptible	<= 0.12	Susceptible	<= 0.12	Susceptible
422-01_06	2022-01-06	422	F21	NO META	WK10	70	NPS	N	N	N	N	N	N	N	0	N	= 16	Susceptible	<= 0.25	Not-Interpretible	= 0.25	Susceptible	<= 0.25	Susceptible	<= 1	Susceptible	= 2	Susceptible	= 8	Susceptible	<= 8	Susceptible	= 1	Susceptible	<= 0.5	Susceptible	<= 0.12	Susceptible	<= 0.12	Susceptible
427-01_06	2022-01-06	427	F21	NO META	WK10	70	NPS	N	N	N	N	N	N	N	0	N	= 32	Susceptible	<= 0.25	Not-Interpretible	= 0.25	Susceptible	<= 0.25	Susceptible	= 2	Susceptible	= 2	Susceptible	= 8	Susceptible	<= 8	Susceptible	= 1	Susceptible	<= 0.5	Susceptible	<= 0.12	Susceptible	<= 0.12	Susceptible
450-01_06	2022-01-06	450	F21	META	WK10	70	NPS	N	N	N	N	N	N	N	0	N	= 16	Susceptible	<= 0.25	Not-Interpretible	= 0.25	Susceptible	<= 0.25	Susceptible	<= 1	Susceptible	= 2	Susceptible	= 8	Susceptible	<= 8	Susceptible	= 1	Susceptible	<= 0.5	Susceptible	<= 0.12	Susceptible	<= 0.12	Susceptible
452-01_06	2022-01-06	452	F21	META	WK10	70	NPS	N	Y	Y	Y	N	Y	Y	5	Y	> 64	Resistant	<= 0.25	Not-Interpretible	= 0.5	Intermediate	<= 0.25	Susceptible	> 8	Resistant	> 16	Resistant	> 16	Resistant	> 64	Resistant	= 2	Susceptible	> 8	Resistant	> 1	Resistant	> 2	Resistant
465-01_06	2022-01-06	465	F21	META	WK10	70	NPS	N	N	N	N	N	N	N	0	N	= 16	Susceptible	<= 0.25	Not-Interpretible	= 0.25	Susceptible	<= 0.25	Susceptible	<= 1	Susceptible	= 2	Susceptible	= 8	Susceptible	<= 8	Susceptible	= 1	Susceptible	<= 0.5	Susceptible	<= 0.12	Susceptible	<= 0.12	Susceptible
475-01_06	2022-01-06	475	F21	NO META	WK10	70	NPS	N	N	N	N	N	N	N	0	N	= 16	Susceptible	<= 0.25	Not-Interpretible	= 0.25	Susceptible	<= 0.25	Susceptible	<= 1	Susceptible	= 2	Susceptible	= 8	Susceptible	<= 8	Susceptible	= 1	Susceptible	<= 0.5	Susceptible	<= 0.12	Susceptible	<= 0.12	Susceptible
482-01_06	2022-01-06	482	F21	META	WK10	70	NPS	N	N	N	N	N	N	N	0	N	= 16	Susceptible	<= 0.25	Not-Interpretible	= 0.25	Susceptible	<= 0.25	Susceptible	= 2	Susceptible	= 4	Susceptible	= 8	Susceptible	<= 8	Susceptible	= 1	Susceptible	= 1	Susceptible	<= 0.12	Susceptible	<= 0.12	Susceptible
Legend: Minimum inhibitory concentration and classification based on CLSI break points are shown for each isolate with important metadata. For colums J-O, isolates were considered resistant if they were not susceptible to any antimicrobial drug in that class. Isolates were considered multidrug resistant if they were not susceptible to antimcrobials in > 2 antimicrobial classes. Key: F19, Fall 201…

## Sheet: MDRComparison
Table S5. Comparison of multidrug resistance classification of Isolates
Original Isolate ID	MDR (AST)	MDR (ARG)
116-10_31	N	N
119-10_31	N	N
126-10_31	N	N
129-10_31	N	N
131-10_31	N	N
138-10_31	N	N
142-10_31	N	N
145-10_31	N	N
151-10_31	N	N
152-10_31	N	N
170-10_31	N	N
174-10_31	N	N
184-10_31	N	N
101-11_14	N	N
117-11_14	N	N
106-11_17	N	N
169-11_17	N	N
103-11_20	N	N
104-11_20	N	N
105-11_20	N	N
106-11_20	N	N
108-11_20	N	N
118-11_20	N	N
123-11_20	N	N
124-11_20	N	N
127-11_20	N	N
129-11_20	N	N
138-11_20	N	N
139-11_20	N	N
140-11_20	N	N
141-11_20	N	N
143-11_20	N	N
147-11_20	N	N
148-11_20	N	N
149-11_20	N	N
154-11_20	N	N
155-11_20	N	N
158-11_20	N	N
159-11_20	N	N
160-11_20	N	N
161-11_20	N	N
163-11_20	N	N
165-11_20	N	N
167-11_20	N	N
168-11_20	N	N
171-11_20	N	N
173-11_20	N	N
178-11_20	N	N
180-11_20	N	N
174-12_10	N	N
106-01_09	N	N
122-01_09	N	N
126-01_09	N	N
162-01_09	N	N
203-10_29	N	N
209-10_29	Y	Y
211-10_29	Y	Y
220-10_29	N	N
225-10_29	N	N
233-10_29	Y	N
237-10_29	N	N
239-10_29	N	N
250-10_29	N	N
258-10_29	N	N
260-10_29	N	N
262-10_29	N	N
271-10_29	Y	Y
272-10_29	N	N
277-10_29	N	N
283-10_29	N	N
284-10_29	N	N
237-11_02	N	N
284-11_02	Y	N
273-11_05	N	N
221-11_06	Y	Y
244-11_06	N	N
257-11_06	Y	Y
267-11_06	Y	Y
282-11_07	Y	Y
249-11_08	N	N
262-11_08	N	N
206-11_19	N	N
246-11_11	N	N
206-11_26	N	N
212-11_12	Y	N
231-11_12	N	Y
281-11_15	Y	Y
207-11_12	N	N
207-11_18	N	N
202-11_19	Y	Y
204-11_19	Y	Y
205-11_19	Y	Y
238-11_19	Y	Y
209-11_19	Y	Y
211-11_19	N	N
212-11_19	N	N
213-11_19	N	Y
214-11_19	Y	N
215-11_19	Y	Y
217-11_19	Y	Y
219-11_19	Y	Y
223-11_19	Y	Y
228-11_19	Y	Y
229-11_19	Y	Y
231-11_19	Y	Y
233-11_19	Y	Y
234-11_19	N	N
236-11_19	Y	Y
237-11_19	N	N
250-11_19	Y	Y
239-11_19	Y	N
244-11_19	N	N
245-11_19	N	N
247-11_19	N	N
248-11_19	N	N
252-11_10	N	N
253-11_19	N	N
255-11_19	N	N
256-11_19	Y	Y
257-11_19	Y	Y
258-11_19	Y	Y
260-11_19	N	N
262-11_19	Y	Y
264-11_19	Y	Y
267-11_19	Y	Y
268-11_19	Y	Y
270-11_19	Y	Y
271-11_19	Y	Y
272-11_19	N	N
276-11_19	N	N
278-11_19	Y	Y
279-11_19	Y	Y
280-11_19	N	N
282-11_19	Y	Y
283-11_19	N	N
252-11_16	N	N
203-01_07	N	N
204-01_07	N	N
205-01_07	N	N
219-01_07	N	N
221-01_07	Y	Y
231-01_07	Y	Y
242-01_07	Y	Y
280-01_07	N	N
311-04_08	Y	Y
311-04_12	Y	Y
353-03_26	N	N
355-03_26	N	N
358-03_26	N	N
312-03_26	N	N
312-03_27	N	N
322-04_20	Y	Y
345-04_07	N	N
346-04_07	N	N
349-04_07	Y	Y
322-04_22	Y	Y
317-04_10	N	N
358-04_10	N	N
338-05_03	Y	Y
341-04_15	Y	Y
302-04_15	Y	Y
306-04_15	Y	Y
307-04_15	Y	Y
308-04_15	Y	Y
313-04_15	N	N
315-04_15	Y	Y
321-04_15	N	N
324-04_15	Y	Y
334-04_15	Y	Y
339-04_15	Y	Y
340-04_15	Y	Y
344-03_26	N	N
349-04_15	Y	Y
355-04_15	Y	Y
358-04_15	Y	N
347-04_20	N	N
362-04_15	Y	Y
366-04_15	Y	Y
368-04_15	Y	Y
375-04_15	N	N
379-04_15	N	N
382-04_15	N	N
363-04_19	N	N
360-03_26	N	N
360-04_15	N	N
369-04_14	N	N
378-03_26	N	N
302-06_03	Y	Y
305-06_03	N	N
313-06_03	N	N
318-06_03	N	N
328-06_03	N	N
334-06_03	Y	Y
335-06_03	N	N
336-06_03	Y	Y
337-06_03	Y	Y
340-06_03	Y	Y
345-06_03	N	N
351-06_03	Y	Y
355-06_03	Y	Y
373-06_03	Y	Y
402-10_28	Y	Y
405-10_28	N	N
406-10_28	Y	Y
410-10_28	N	N
412-10_28	N	N
418-10_28	N	N
423-10_28	Y	Y
425-10_28	N	N
428-10_28	Y	Y
429-10_28	N	N
432-10_28	N	N
435-10_28	N	Y
437-10_28	N	N
439-10_28	N	N
442-10_28	N	N
443-10_28	Y	Y
446-10_28	N	N
447-10_28	Y	Y
450-10_28	N	N
451-10_28	N	N
453-10_28	N	N
458-10_28	N	N
460-10_28	Y	Y
461-10_28	N	N
463-10_28	N	N
467-10_28	N	N
469-10_28	N	N
470-10_28	N	N
474-10_28	N	N
476-10_28	Y	Y
477-10_28	Y	Y
466-11_12	N	N
480-10_28	Y	Y
483-10_28	N	N
466-11_18	N	N
438-11_01	Y	Y
476-11_01	N	Y
443-11_02	Y	Y
470-11_02	N	N
466-11_29	N	N
419-11_04	Y	Y
447-11_04	N	N
481-11_04	N	N
441-11_07	Y	Y
458-11_09	N	N
478-10_28	Y	Y
419-11_11	Y	Y
478-11_03	N	N
441-11_14	Y	Y
416-11_17	Y	Y
454-11_17	Y	Y
401-11_18	N	N
402-11_18	N	N
403-11_18	Y	Y
409-11_18	Y	Y
410-11_18	N	N
414-11_18	Y	Y
416-11_18	Y	Y
419-11_18	Y	Y
424-11_18	Y	Y
425-11_18	N	N
428-11_18	Y	Y
429-11_18	N	N
430-11_18	N	N
434-11_18	Y	Y
436-11_18	N	N
437-11_18	N	N
438-11_18	Y	Y
439-11_18	Y	Y
440-11_18	N	Y
441-11_18	Y	Y
444-11_18	Y	Y
449-11_18	Y	Y
454-11_18	Y	Y
456-11_18	Y	Y
457-11_18	N	N
458-11_18	Y	Y
459-11_18	Y	Y
460-11_18	N	N
464-11_18	Y	Y
465-11_18	Y	Y
484-10_28	Y	Y
468-11_18	Y	Y
470-11_18	N	N
472-11_18	Y	Y
473-11_18	N	N
476-11_18	Y	Y
479-11_18	N	N
481-11_18	Y	Y
483-11_18	Y	Y
484-11_10	Y	Y
484-11_18	Y	Y
481-12_03	Y	Y
484-12_03	Y	N
403-01_06	Y	N
411-01_06	Y	Y
416-01_06	N	Y
422-01_06	N	Y
427-01_06	N	Y
450-01_06	N	N
452-01_06	Y	N
465-01_06	N	N
475-01_06	N	N
482-01_06	N	Y
Legend: Isolates were considered multidrug resistant if resitance genes were found to antimcrobials in > 2 antimicrobial classes for genetic classification, and if considered not susceptible to antimicrobials in > 2 antimicrobial classes for in vitro susceptibility testing. Key: AST, multidrug resistant via in vitro susceptibility testing; ARG, multidrug resistant via presence of antimicrobial re…

## Sheet: AssemblyStats_MH_20230302
Table S6. Whole genome sequencing assembly statistics
Assembly Name	Contigs	Scaffolds	Genome Size	Longest Scaffold >100000	N50	Raw reads	EC Reads	% reads passing EC	Raw nt	EC nt	% nt passing EC	Raw cov	EC cov	Median cov >50	10th percentile cov	bases >= Q40	% GC	assembler version
1-116-1031	109	109	2545968	149885	75111	2235396	1926592	86.19	434161081	335818659	77.35	170.53	131.9	155	107	2544320	41	A5-miseq 20160825
2-119-1031	107	107	2544626	149921	69887	2780592	2395626	86.16	545250288	420990213	77.21	214.28	165.44	187	129	2543626	41	A5-miseq 20160825
3-126-1031	101	101	2542540	149921	69887	1868352	1765486	94.49	358861257	305456373	85.12	141.14	120.14	128	83	2540624	41	A5-miseq 20160825
4-129-1031	108	108	2544739	154973	78707	2159246	1862872	86.27	424272899	327646598	77.23	166.73	128.75	155	108	2543702	41	A5-miseq 20160825
5-131-1031	109	109	2547408	149906	69877	1585390	1549058	97.71	310525604	286529591	92.27	121.9	112.48	112	74	2545488	41	A5-miseq 20160825
6-138-1031	108	108	2545576	149897	75111	1784114	1525562	85.51	365084181	280609780	76.86	143.42	110.23	134	94	2543926	41	A5-miseq 20160825
7-142-1031	104	104	2546347	149860	69877	800062	694189	86.77	161367729	124100591	76.91	63.37	48.74	58	37	2542413	41	A5-miseq 20160825
8-145-1031	102	102	2542315	154962	79106	992946	937180	94.38	193452725	165245896	85.42	76.09	65	67	43	2539445	41	A5-miseq 20160825
9-151-1031	138	138	2589929	149100	69887	1203100	1184751	98.47	238519418	219470996	92.01	92.09	84.74	84	60	2586684	41	A5-miseq 20160825
10-152-1031	78	78	2515765	214227	99925	1564438	1481142	94.68	304272374	259450760	85.27	120.95	103.13	113	71	2513893	41.1	A5-miseq 20160825
11-170-1031	92	92	2503847	185649	87759	1634320	1602302	98.04	346714297	315276592	90.93	138.47	125.92	126	91	2502610	41	A5-miseq 20160825
12-174-1031	77	77	2513590	214211	99925	1557830	1322742	84.91	313708307	240132196	76.55	124.8	95.53	117	78	2512680	41.1	A5-miseq 20160825
13-184-1031	66	66	2586010	333659	111922	1741336	1644155	94.42	344721302	293001807	85	133.3	113.3	124	74	2584936	40.9	A5-miseq 20160825
14-101-1114	87	87	2603571	333719	127021	1413876	1388435	98.2	293933831	268611856	91.39	112.9	103.17	107	72	2599682	40.9	A5-miseq 20160825
15-117-1114	101	101	2542180	154968	73385	2557448	2227199	87.09	489255335	376114044	76.87	192.46	147.95	169	119	2541315	41	A5-miseq 20160825
16-106-1117	78	78	2592225	333725	127041	2360498	2047923	86.76	459048669	351169789	76.5	177.09	135.47	165	113	2591555	40.9	A5-miseq 20160825
17-169-1117	64	64	2584692	333659	119337	1911376	1833478	95.92	357696433	314091874	87.81	138.39	121.52	128	77	2583665	40.8	A5-miseq 20160825
18-103-1120	83	83	2593643	333719	127021	2012404	1866003	92.73	387903625	314629074	81.11	149.56	121.31	133	91	2592546	40.9	A5-miseq 20160825
19-104-1120	82	82	2594725	333719	126993	2330626	2023148	86.81	456553147	347396410	76.09	175.95	133.89	163	110	2593493	40.9	A5-miseq 20160825
20-105-1120	68	68	2587613	333659	111371	2180204	1897386	87.03	428207333	326977296	76.36	165.48	126.36	155	103	2586824	40.8	A5-miseq 20160825
21-106-1120	80	80	2592834	333719	127041	1619664	1571165	97.01	330682390	292435547	88.43	127.54	112.79	119	76	2591357	40.9	A5-miseq 20160825
22-108-1120	68	68	2592775	333659	119282	1579172	1461214	92.53	305731660	247234570	80.87	117.92	95.36	105	68	2591333	40.9	A5-miseq 20160825
23-118-1120	80	80	2590878	333719	127041	1971956	1865845	94.62	396622778	344700988	86.91	153.08	133.04	145	85	2589311	40.9	A5-miseq 20160825
24-123-1120	68	68	2586632	333671	111371	1629886	1549713	95.08	320066958	280681570	87.69	123.74	108.51	117	68	2584872	40.9	A5-miseq 20160825
25-124-1120	67	67	2585827	333659	103563	649376	633988	97.63	138184730	117103161	84.74	53.44	45.29	49	31	2581512	40.8	A5-miseq 20160825
26-127-1120	68	68	2586395	333669	89485	2054896	1957482	95.26	393438955	344581182	87.58	152.12	133.23	144	76	2584935	40.9	A5-miseq 20160825
27-129-1120	64	64	2585566	333659	119337	1473106	1455067	98.78	305857951	282599285	92.4	118.29	109.3	111	73	2584442	40.8	A5-miseq 20160825
28-138-1120	86	86	2593290	333644	127038	1443560	1375948	95.32	279266357	246159704	88.15	107.69	94.92	102	61	2590860	40.9	A5-miseq 20160825
29-139-1120	78	78	2592472	333731	126971	1437056	1363435	94.88	281648109	245922347	87.32	108.64	94.86	102	63	2590349	40.9	A5-miseq 20160825
30-140-1120	84	84	2594932	333719	126969	1620004	1598588	98.68	312372614	292388760	93.6	120.38	112.68	113	71	2592284	40.9	A5-miseq 20160825
31-141-1120	68	68	2587042	333671	111336	1586798	1506115	94.92	325683664	284865222	87.47	125.89	110.11	119	70	2585501	40.8	A5-miseq 20160825
32-143-1120	69	69	2587600	333665	119302	1552830	1472548	94.83	313293444	264572624	84.45	121.07	102.25	112	70	2585964	40.8	A5-miseq 20160825
33-147-1120	68	68	2586928	333659	111371	2565066	2510156	97.86	514742762	477171872	92.7	198.98	184.46	189	117	2586135	40.8	A5-miseq 20160825
34-148-1120	67	67	2585977	333659	111371	1740596	1700458	97.69	341429631	307694971	90.12	132.03	118.99	123	77	2584662	40.9	A5-miseq 20160825
35-149-1120	83	83	2594258	333719	126993	1609112	1589962	98.81	324207238	305548047	94.24	124.97	117.78	118	75	2592890	40.9	A5-miseq 20160825
36-154-1120	78	78	2591277	333719	127009	1362048	1332030	97.8	276264916	254993026	92.3	106.61	98.4	101	60	2589118	40.9	A5-miseq 20160825
37-155-1120	68	68	2592319	333659	111371	1856376	1603166	86.36	363583402	281417367	77.4	140.25	108.56	132	87	2591190	40.9	A5-miseq 20160825
38-158-1120	66	66	2585954	333653	119325	1743398	1704015	97.74	355299738	327962702	92.31	137.4	126.82	130	84	2584946	40.8	A5-miseq 20160825
39-159-1120	65	65	2585494	333659	119337	1541768	1519499	98.56	319737255	296550000	92.75	123.67	114.7	117	75	2584524	40.8	A5-miseq 20160825
40-160-1120	70	70	2586602	333659	111371	1995772	1949274	97.67	367921328	339009572	92.14	142.24	131.06	136	78	2585311	40.8	A5-miseq 20160825
41-161-1120	66	66	2585394	333665	119337	1551758	1514818	97.62	300998113	276337279	91.81	116.42	106.88	110	69	2584021	40.8	A5-miseq 20160825
42-163-1120	71	71	2587504	333659	98966	1055702	1043207	98.82	209908636	196735051	93.72	81.12	76.03	76	49	2585147	40.8	A5-miseq 20160825
43-165-1120	80	80	2593653	333719	127005	1266910	1237556	97.68	265349942	244590880	92.18	102.31	94.3	97	63	2591699	40.9	A5-miseq 20160825
44-167-1120	79	79	2597398	333719	98966	1479306	1437724	97.19	288307597	261342269	90.65	111	100.62	105	63	2595167	40.9	A5-miseq 20160825
45-168-1120	67	67	2585522	333642	111371	1780984	1735703	97.46	324642048	297978928	91.79	125.56	115.25	120	64	2583701	40.9	A5-miseq 20160825
46-171-1120	78	78	2592288	333731	126954	1606460	1573912	97.97	313141408	291708928	93.16	120.8	112.53	117	57	2590615	40.9	A5-miseq 20160825
47-173-1120	68	68	2585172	333659	111371	2174156	2126873	97.83	385272281	357811529	92.87	149.03	138.41	142	68	2583633	40.8	A5-miseq 20160825
48-178-1120	66	66	2584876	333659	111371	1792742	1732946	96.66	347849155	316200386	90.9	134.57	122.33	128	69	2583159	40.8	A5-miseq 20160825
49-180-1120	69	69	2586348	333656	111371	1438618	1408072	97.88	267156289	248783897	93.12	103.29	96.19	99	56	2584090	40.8	A5-miseq 20160825
50-174-1210	75	75	2586405	333671	111371	1245382	1218468	97.84	235075032	219803331	93.5	90.89	84.98	87	49	2583721	40.9	A5-miseq 20160825
51-106-0109	85	85	2592056	333725	97280	1352228	1323625	97.88	267520999	248279249	92.81	103.21	95.78	99	56	2589583	40.9	A5-miseq 20160825
52-122-0109	76	76	2591558	339306	127053	910214	905168	99.45	191462082	183327740	95.75	73.88	70.74	70	44	2588180	40.9	A5-miseq 20160825
53-126-0109	81	81	2584982	316485	91417	1214304	1189107	97.92	224846042	209040464	92.97	86.98	80.87	83	43	2581347	40.9	A5-miseq 20160825
54-162-0109	110	110	2546414	185734	69877	1632768	1596937	97.81	294824793	273019926	92.6	115.78	107.22	108	59	2543300	41	A5-miseq 20160825
55-203-1029	112	112	2544925	149948	63893	1849186	1815694	98.19	364285966	334974397	91.95	143.14	131.62	126	78	2543090	41	A5-miseq 20160825
56-209-1029	115	115	2712043	333794	76273	1886266	1841186	97.61	347403385	319614817	92	128.1	117.85	107	59	2709279	41	A5-miseq 20160825
57-211-1029	116	116	2714670	333806	87879	1826170	1794228	98.25	351109916	323329445	92.09	129.34	119.1	110	65	2712336	41	A5-miseq 20160825
58-220-1029	72	72	2526652	333533	115990	1335278	1305532	97.77	254526443	234979822	92.32	100.74	93	95	57	2523768	40.9	A5-miseq 20160825
59-225-1029	90	90	2635632	333659	88264	1539230	1514837	98.42	299914466	277565084	92.55	113.79	105.31	107	68	2633836	40.9	A5-miseq 20160825
60-233-1029	88	88	2617116	333743	127036	1423066	1398914	98.3	281442601	259203501	92.1	107.54	99.04	100	63	2614675	40.9	A5-miseq 20160825
61-237-1029	65	65	2524540	333639	111393	1436842	1407122	97.93	269151928	250698590	93.14	106.61	99.3	101	56	2521934	40.9	A5-miseq 20160825
62-239-1029	75	75	2591214	333743	111371	1606766	1566411	97.49	297847890	271531601	91.16	114.95	104.79	108	70	2589614	40.9	A5-miseq 20160825
63-250-1029	110	110	2542195	141252	62567	1546650	1510119	97.64	312617880	287792991	92.06	122.97	113.21	111	74	2540282	41	A5-miseq 20160825
64-258-1029	109	109	2543546	149126	69895	1613424	1592583	98.71	319428433	298932541	93.58	125.58	117.53	112	73	2541219	41	A5-miseq 20160825
65-260-1029	90	90	2486211	158703	87856	1430666	1412965	98.76	280120428	262283240	93.63	112.67	105.5	104	67	2484495	41	A5-miseq 20160825
66-262-1029	110	110	2540405	185745	69845	1272068	1257041	98.82	258591300	243124727	94.02	101.79	95.7	92	60	2537828	41	A5-miseq 20160825
67-271-1029	101	101	2702405	333812	87879	1407884	1388614	98.63	276370459	258632948	93.58	102.27	95.7	95	63	2700164	41	A5-miseq 20160825
68-272-1029	117	117	2550791	149051	69887	1548344	1524362	98.45	303406903	281413990	92.75	118.95	110.32	108	68	2547676	41	A5-miseq 20160825
69-277-1029	92	92	2641026	333769	83437	1416234	1392611	98.33	280006393	257202440	91.86	106.02	97.39	99	61	2638824	40.9	A5-miseq 20160825
70-283-1029	89	89	2487224	154883	87856	1092122	1072408	98.19	219091251	197161500	89.99	88.09	79.27	80	54	2485436	41	A5-miseq 20160825
71-284-1029	66	66	2527038	333755	127017	1631018	1596486	97.88	341385580	309961820	90.8	135.09	122.66	127	87	2526094	40.9	A5-miseq 20160825
72-237-1102	59	59	2524094	333755	127017	1824350	1796719	98.49	358016058	330624792	92.35	141.84	130.99	134	95	2523411	40.9	A5-miseq 20160825
73-284-1102	63	63	2526363	333755	127013	1233040	1211896	98.29	250047342	227744752	91.08	98.98	90.15	93	64	2525053	40.9	A5-miseq 20160825
74-273-1105	92	92	2642450	333763	83437	1433726	1412450	98.52	286808595	265970255	92.73	108.54	100.65	101	68	2640318	40.9	A5-miseq 20160825
75-221-1106	104	104	2705693	230851	87844	1591978	1530411	96.13	313001699	278659193	89.03	115.68	102.99	108	64	2702645	41	A5-miseq 20160825
76-244-1106	60	60	2524470	333755	116105	2191512	2158913	98.51	461853559	431140530	93.35	182.95	170.78	173	127	2524156	40.9	A5-miseq 20160825
77-257-1106	100	100	2702143	339474	98034	1328470	1309827	98.6	261973569	242807506	92.68	96.95	89.86	90	62	2699461	41	A5-miseq 20160825
78-267-1106	109	109	2706898	333824	87879	1841806	1816207	98.61	354256021	330147427	93.19	130.87	121.97	123	87	2704903	41	A5-miseq 20160825
79-282-1107	119	119	2715803	333794	87879	1567942	1535216	97.91	309783861	282137193	91.08	114.07	103.89	96	64	2712916	41	A5-miseq 20160825
80-249-1108	63	63	2525851	333755	127021	1602800	1578605	98.49	308412295	286035306	92.74	122.1	113.24	115	81	2524950	40.9	A5-miseq 20160825
81-262-1108	100	100	2643835	333769	83428	1336890	1314374	98.32	258140618	236053184	91.44	97.64	89.28	91	63	2641185	40.9	A5-miseq 20160825
82-252-1110	72	72	2532435	333755	127037	1524562	1464819	96.08	312361371	279872187	89.6	123.34	110.52	115	73	2530060	40.9	A5-miseq 20160825
83-246-1111	101	101	2645327	333769	83437	1495978	1436565	96.03	300060352	267752481	89.23	113.43	101.22	105	69	2643090	40.9	A5-miseq 20160825
84-207-1112	100	100	2650577	333763	83437	1524834	1463840	96	308596478	272824034	88.41	116.43	102.93	108	69	2648333	40.9	A5-miseq 20160825
85-212-1112	63	63	2525605	333761	127005	2121314	2043680	96.34	407098801	366403428	90	161.19	145.08	151	97	2524782	40.9	A5-miseq 20160825
86-231-1112	116	116	2712926	333800	82074	1660000	1599007	96.33	328042587	295764270	90.16	120.92	109.02	103	64	2710778	41	A5-miseq 20160825
87-252-1116	64	64	2526550	339431	127057	1995464	1920829	96.26	393145581	352708606	89.71	155.61	139.6	145	92	2525818	40.9	A5-miseq 20160825
88-281-1115	105	105	2703764	333824	87879	1783090	1720243	96.48	356126684	321267685	90.21	131.72	118.82	123	77	2701775	41	A5-miseq 20160825
89-207-1118	98	98	2643300	333769	83437	1919858	1854008	96.57	377555406	340535655	90.19	142.83	128.83	133	84	2641485	40.9	A5-miseq 20160825
90-202-1119	112	112	2713136	333794	83164	1442040	1383281	95.93	301003181	270636685	89.91	110.94	99.75	93	59	2709307	41	A5-miseq 20160825
91-204-1119	120	120	2714387	339476	83197	1589596	1527062	96.07	333713837	298783863	89.53	122.94	110.07	102	63	2711124	41	A5-miseq 20160825
92-205-1119	110	110	2718344	333794	87879	1841702	1768732	96.04	384841926	343025522	89.13	141.57	126.19	122	74	2716147	41	A5-miseq 20160825
93-206-1119	97	97	2643278	339446	83437	1645276	1577475	95.88	352866073	313490417	88.84	133.5	118.6	124	77	2641250	40.9	A5-miseq 20160825
94-209-1119	120	120	2715212	333800	83159	1413556	1356460	95.96	298673845	264943178	88.71	110	97.58	96	58	2712303	41	A5-miseq 20160825
95-211-1119	98	98	2643735	339355	83437	1852768	1779167	96.03	372835901	331648324	88.95	141.03	125.45	130	83	2641958	40.9	A5-miseq 20160825
96-212-1119	67	67	2527277	333761	111403	2000010	1920450	96.02	426129239	378518077	88.83	168.61	149.77	155	94	2526437	40.9	A5-miseq 20160825
97-213-1119	104	104	2710679	339465	87879	781294	776515	99.39	163221899	152797455	93.61	60.21	56.37	53	34	2705533	41	A5-miseq 20160825
98-214-1119	92	92	2642409	333769	80279	1221190	1170901	95.88	262139228	233044820	88.9	99.2	88.19	92	58	2640198	40.9	A5-miseq 20160825
99-215-1119	112	112	2711795	333824	87879	1355876	1297945	95.73	275742092	242478080	87.94	101.68	89.42	94	58	2708966	41	A5-miseq 20160825
100-217-1119	98	98	2702119	339522	87879	1763886	1688759	95.74	375397068	332315497	88.52	138.93	122.98	128	81	2700613	41	A5-miseq 20160825
101-219-1119	113	113	2713248	333800	87879	1719590	1684281	97.95	331041549	302970247	91.52	122.01	111.66	102	62	2710480	41	A5-miseq 20160825
102-223-1119	107	107	2704267	333830	87879	1663410	1634796	98.28	324656622	300956618	92.7	120.05	111.29	113	68	2701899	41	A5-miseq 20160825
103-228-1119	107	107	2705763	333824	87879	1697730	1664380	98.04	345112019	314702179	91.19	127.55	116.31	119	76	2703556	41	A5-miseq 20160825
104-229-1119	105	105	2705568	333824	87879	1588696	1565560	98.54	310759579	291008664	93.64	114.86	107.56	108	73	2703228	41	A5-miseq 20160825
105-231-1119	111	111	2712102	333764	87879	1318954	1287277	97.6	263644253	241190680	91.48	97.21	88.93	85	54	2709414	41	A5-miseq 20160825
106-233-1119	106	106	2708365	333627	91206	1546074	1514307	97.95	293478057	269865019	91.95	108.36	99.64	102	64	2704872	41	A5-miseq 20160825
107-234-1119	95	95	2642241	333594	83437	1537378	1491501	97.02	305228420	272657616	89.33	115.52	103.19	107	69	2640337	40.9	A5-miseq 20160825
108-236-1119	106	106	2704818	333824	87649	1677808	1628378	97.05	326127808	291397480	89.35	120.57	107.73	112	72	2702757	41	A5-miseq 20160825
109-237-1119	60	60	2524223	339510	126948	1013308	984022	97.11	220561109	195508127	88.64	87.38	77.45	81	51	2522535	40.9	A5-miseq 20160825
110-239-1119	62	62	2525625	333755	127017	1221160	1186856	97.19	245771347	217655651	88.56	97.31	86.18	90	57	2524159	40.9	A5-miseq 20160825
111-244-1119	63	63	2525637	333755	127033	1930398	1873212	97.04	371164110	330555502	89.06	146.96	130.88	135	84	2524647	40.9	A5-miseq 20160825
112-245-1119	63	63	2525297	333755	127024	1487258	1442612	97	322131042	284157022	88.21	127.56	112.52	119	72	2523986	40.9	A5-miseq 20160825
113-247-1119	75	75	2531952	333755	127049	1639254	1590621	97.03	347208029	308202681	88.77	137.13	121.73	128	77	2530537	40.9	A5-miseq 20160825
114-248-1119	69	69	2530725	333755	126996	1252190	1208478	96.51	260984789	229098857	87.78	103.13	90.53	95	59	2527244	40.9	A5-miseq 20160825
115-250-1119	102	102	2701896	339476	87879	1569772	1548341	98.63	331262415	312368148	94.3	122.6	115.61	115	72	2699687	41	A5-miseq 20160825
116-253-1119	92	92	2641452	339355	83437	1406076	1388014	98.72	297453146	281381419	94.6	112.61	106.53	106	65	2639016	40.9	A5-miseq 20160825
117-255-1119	112	112	2544427	149057	69887	954628	935135	97.96	204991636	180486319	88.05	80.56	70.93	70	43	2538754	41	A5-miseq 20160825
118-256-1119	109	109	2705346	333774	87879	1478738	1457837	98.59	326350017	307589183	94.25	120.63	113.7	114	71	2702617	41	A5-miseq 20160825
119-257-1119	109	109	2705590	333824	87879	1708034	1696842	99.34	345365209	326827394	94.63	127.65	120.8	122	57	2702227	41	A5-miseq 20160825
120-258-1119	109	109	2711774	333794	87879	1342180	1323724	98.62	267340148	253439843	94.8	98.58	93.46	85	54	2708745	41	A5-miseq 20160825
121-260-1119	102	102	2644477	333769	83437	1442640	1423026	98.64	284408671	268906081	94.55	107.55	101.69	101	64	2642245	40.9	A5-miseq 20160825
122-262-1119	115	115	2718441	333806	87879	1471822	1451726	98.63	283278521	267299304	94.36	104.21	98.33	94	59	2715038	41	A5-miseq 20160825
123-264-1119	105	105	2705099	333824	83203	1501772	1491921	99.34	302981393	288331617	95.16	112	106.59	106	67	2702683	41	A5-miseq 20160825
124-267-1119	108	108	2704575	339448	79311	1147194	1111662	96.9	232565581	211777404	91.06	85.99	78.3	80	50	2701215	41	A5-miseq 20160825
125-268-1119	110	110	2706294	339503	78283	1950238	1923884	98.65	395774451	374381834	94.59	146.24	138.34	139	89	2704800	41	A5-miseq 20160825
126-270-1119	112	112	2712165	333796	87879	1395340	1343102	96.26	280843063	251259125	89.47	103.55	92.64	90	56	2709374	41	A5-miseq 20160825
127-271-1119	104	104	2704710	340358	80082	1560854	1549600	99.28	313098727	297775925	95.11	115.76	110.1	109	66	2702424	41	A5-miseq 20160825
128-272-1119	68	68	2526797	333749	127029	1196428	1187523	99.26	239514771	225875946	94.31	94.79	89.39	90	55	2524454	40.9	A5-miseq 20160825
129-276-1119	67	67	2531893	333731	127005	1309306	1292891	98.75	261355619	242590014	92.82	103.23	95.81	98	58	2529648	40.9	A5-miseq 20160825
130-278-1119	112	112	2713302	333776	87879	1472680	1450978	98.53	294112332	276441080	93.99	108.4	101.88	95	60	2710277	41	A5-miseq 20160825
131-279-1119	98	98	2701249	333824	87879	1457142	1436053	98.55	308595837	288851432	93.6	114.24	106.93	108	69	2699201	41	A5-miseq 20160825
132-280-1119	64	64	2525605	333551	114882	1418116	1396601	98.48	280029284	262436394	93.72	110.88	103.91	105	66	2524009	40.9	A5-miseq 20160825
133-282-1119	117	117	2715506	333794	87879	1449502	1427341	98.47	290032620	270836067	93.38	106.81	99.74	94	60	2712432	41	A5-miseq 20160825
134-283-1119	61	61	2525073	339457	126911	854728	848506	99.27	173761363	162712385	93.64	68.81	64.44	65	41	2522884	40.9	A5-miseq 20160825
135-238-1119	100	100	2702320	339446	99103	1378478	1358388	98.54	280344048	262691587	93.7	103.74	97.21	97	61	2699936	41	A5-miseq 20160825
136-206-1126	97	97	2643672	333763	83437	1294946	1252418	96.72	242404605	221782137	91.49	91.69	83.89	86	56	2641154	40.9	A5-miseq 20160825
137-203-0107	62	62	2525990	339432	127057	1413918	1368944	96.82	279095386	255460984	91.53	110.49	101.13	105	63	2524384	40.9	A5-miseq 20160825
138-204-0107	66	66	2527329	333755	127049	1556556	1531113	98.37	306898334	288665644	94.06	121.43	114.22	115	73	2526312	40.9	A5-miseq 20160825
139-205-0107	63	63	2525200	262453	135177	1089340	1079316	99.08	221183287	207602512	93.86	87.59	82.21	83	51	2523372	40.9	A5-miseq 20160825
140-219-0107	62	62	2525333	333755	127041	1469016	1444054	98.3	292208866	274160859	93.82	115.71	108.56	110	70	2524262	40.9	A5-miseq 20160825
141-221-0107	111	111	2705662	333788	87879	1349440	1328074	98.42	265152049	249331978	94.03	98	92.15	93	57	2702162	41	A5-miseq 20160825
142-231-0107	118	118	2714777	333782	75517	1230490	1212944	98.57	246406819	233082052	94.59	90.77	85.86	79	50	2710203	41	A5-miseq 20160825
143-242-0107	102	102	2703478	333824	87879	1351998	1329278	98.32	282934174	265314124	93.77	104.66	98.14	98	62	2700689	41	A5-miseq 20160825
144-280-0107	61	61	2530417	333755	127025	1777300	1755459	98.77	342235933	321382624	93.91	135.25	127.01	129	84	2529123	40.9	A5-miseq 20160825
145-312-0326	80	80	2592030	333683	127061	1351270	1339816	99.15	267621632	252892585	94.5	103.25	97.57	98	59	2590137	40.9	A5-miseq 20160825
146-344-0326	92	92	2563091	310214	69831	1481864	1467593	99.04	295411710	277839417	94.05	115.26	108.4	109	68	2561008	41	A5-miseq 20160825
147-353-0326	103	103	2649423	333788	89494	1744776	1720806	98.63	353196322	328364482	92.97	133.31	123.94	127	83	2647486	40.9	A5-miseq 20160825
148-355-0326	97	97	2646969	339468	89494	1702098	1684616	98.97	350165160	328078434	93.69	132.29	123.94	126	74	2644502	40.9	A5-miseq 20160825
149-358-0326	75	75	2473717	310184	80948	1941270	1912655	98.53	380738047	353521984	92.85	153.91	142.91	147	95	2472707	41	A5-miseq 20160825
150-360-0326	103	103	2509629	155205	77932	1314592	1303524	99.16	267026816	250995040	94	106.4	100.01	97	64	2507176	41	A5-miseq 20160825
151-378-0326	107	107	2514509	154944	87852	1774364	1751674	98.72	360686855	336363191	93.26	143.44	133.77	135	85	2512719	41	A5-miseq 20160825
152-312-0327	79	79	2596209	333683	127005	1418126	1397971	98.58	276212747	256825861	92.98	106.39	98.92	101	59	2593703	40.9	A5-miseq 20160825
153-345-0407	74	74	2580831	339403	127005	1461112	1451690	99.36	295137083	280097883	94.9	114.36	108.53	109	62	2579048	40.9	A5-miseq 20160825
154-346-0407	79	79	2591567	333683	127009	1827058	1801937	98.63	344539888	321300339	93.25	132.95	123.98	127	79	2590318	40.9	A5-miseq 20160825
155-349-0407	107	107	2714384	339523	89458	2007646	1974670	98.36	434185121	407295844	93.81	159.96	150.05	150	102	2713132	41	A5-miseq 20160825
156-311-0408	110	110	2713573	333755	87879	1442960	1417295	98.22	280255034	262191976	93.55	103.28	96.62	98	62	2711297	41	A5-miseq 20160825
157-317-0410	81	81	2591216	333683	127033	1583082	1569412	99.14	318012803	299753691	94.26	122.73	115.68	118	68	2588892	40.9	A5-miseq 20160825
158-358-0410	75	75	2590388	316552	126949	1542638	1529551	99.15	298852211	283517547	94.87	115.37	109.45	110	65	2588803	40.9	A5-miseq 20160825
159-311-0412	101	101	2710993	339381	89458	1484342	1470512	99.07	299442272	282077841	94.2	110.45	104.05	105	66	2709120	41	A5-miseq 20160825
160-369-0414	94	94	2652540	333776	89476	1346876	1331170	98.83	279384152	260582061	93.27	105.33	98.24	100	60	2650246	40.9	A5-miseq 20160825
161-302-0415	109	109	2712811	230863	87879	1489254	1470896	98.77	296773827	275848570	92.95	109.4	101.68	103	63	2710404	41	A5-miseq 20160825
162-306-0415	113	113	2713764	333752	83036	1059862	1033804	97.54	222521288	198988068	89.42	82	73.33	77	48	2709325	41	A5-miseq 20160825
163-307-0415	107	107	2712927	339398	87879	1857382	1826231	98.32	368565449	340037558	92.26	135.86	125.34	128	81	2711452	41	A5-miseq 20160825
164-308-0415	112	112	2715423	262632	89458	1696806	1671978	98.54	334403738	310310590	92.8	123.15	114.28	116	73	2713729	41	A5-miseq 20160825
165-313-0415	103	103	2647886	333794	89494	1378516	1354692	98.27	274802720	252251195	91.79	103.78	95.27	97	62	2645522	40.9	A5-miseq 20160825
166-315-0415	107	107	2712480	330635	89458	1453212	1408702	96.94	281468326	258127625	91.71	103.77	95.16	98	56	2709941	41	A5-miseq 20160825
167-321-0415	77	77	2588257	339382	97374	1300382	1284992	98.82	258064247	239840284	92.94	99.71	92.66	95	55	2585823	40.9	A5-miseq 20160825
168-324-0415	112	112	2715982	333795	87879	1022002	1011753	99	208886860	195352271	93.52	76.91	71.93	72	42	2709767	41	A5-miseq 20160825
169-334-0415	104	104	2710881	339364	89458	1599176	1545434	96.64	311397761	283001156	90.88	114.87	104.39	108	65	2708841	41	A5-miseq 20160825
170-339-0415	107	107	2713062	333654	87879	1205440	1168142	96.91	246037814	224990846	91.45	90.69	82.93	86	51	2709793	41	A5-miseq 20160825
171-340-0415	109	109	2713383	333794	89458	1339590	1294779	96.65	276148558	249871955	90.48	101.77	92.09	96	53	2709800	41	A5-miseq 20160825
172-341-0415	105	105	2712797	333763	89458	1243248	1204090	96.85	246448761	224897768	91.26	90.85	82.9	85	51	2708103	41	A5-miseq 20160825
173-349-0415	102	102	2711525	333710	90343	1305574	1270903	97.34	272321203	246601163	90.56	100.43	90.95	94	58	2709030	41	A5-miseq 20160825
174-355-0415	95	95	2670176	339436	99129	1307212	1266554	96.89	277068545	253800065	91.6	103.76	95.05	98	59	2667385	41	A5-miseq 20160825
175-358-0415	82	82	2590600	339353	126957	1079490	1046642	96.96	227789855	208577380	91.57	87.93	80.51	83	49	2587263	40.9	A5-miseq 20160825
176-360-0415	81	81	2596765	339404	127021	1175140	1134273	96.52	233848214	210892980	90.18	90.05	81.21	85	49	2593294	40.9	A5-miseq 20160825
177-362-0415	114	114	2712393	339382	75182	1250954	1213592	97.01	245761202	226176726	92.03	90.61	83.39	86	47	2708081	41	A5-miseq 20160825
178-366-0415	104	104	2710412	339417	89458	1317236	1278565	97.06	260647460	240518206	92.28	96.17	88.74	91	51	2707208	41	A5-miseq 20160825
179-368-0415	107	107	2714009	333747	89458	1390072	1347014	96.9	263885817	242692004	91.97	97.23	89.42	91	55	2711401	41	A5-miseq 20160825
180-375-0415	100	100	2647451	333806	89494	1334896	1296091	97.09	262458989	242043381	92.22	99.14	91.43	93	55	2644877	40.9	A5-miseq 20160825
181-379-0415	93	93	2645728	333794	89494	1489460	1447296	97.17	281379409	259592646	92.26	106.35	98.12	101	56	2643042	40.9	A5-miseq 20160825
182-382-0415	77	77	2589167	256733	105312	1083858	1052833	97.14	213942119	198185739	92.64	82.63	76.54	78	46	2585833	40.9	A5-miseq 20160825
183-363-0419	99	99	2646741	333616	79822	1392858	1366151	98.08	269159131	250489813	93.06	101.69	94.64	95	57	2644055	40.9	A5-miseq 20160825
184-322-0420	115	115	2719726	333788	89458	1452352	1404661	96.72	284210985	259135849	91.18	104.5	95.28	98	58	2715854	41	A5-miseq 20160825
185-347-0420	76	76	2590343	333683	126993	1463344	1415760	96.75	284467255	259426855	91.2	109.82	100.15	104	62	2588250	40.9	A5-miseq 20160825
186-322-0422	106	106	2713688	262560	89458	972346	964438	99.19	197431844	187310808	94.87	72.75	69.02	68	46	2710397	41	A5-miseq 20160825
187-338-0503	102	102	2711509	333631	89458	1227924	1215137	98.96	263484645	245167532	93.05	97.17	90.42	91	63	2709235	41	A5-miseq 20160825
188-302-0603	107	107	2710219	211246	77989	1090338	1055545	96.81	208856687	190218232	91.08	77.06	70.19	72	43	2706537	41	A5-miseq 20160825
189-305-0603	100	100	2646999	333776	89494	917670	887708	96.73	196617733	179302013	91.19	74.28	67.74	70	42	2642263	40.9	A5-miseq 20160825
190-313-0603	92	92	2645413	339528	89494	1378158	1335224	96.88	293095698	267411497	91.24	110.79	101.08	105	62	2642831	40.9	A5-miseq 20160825
191-318-0603	96	96	2647534	339469	89494	1181098	1148312	97.22	247426049	223463352	90.32	93.46	84.4	87	56	2644219	40.9	A5-miseq 20160825
192-328-0603	103	103	2648472	339438	82122	1140356	1101846	96.62	221989761	201662076	90.84	83.82	76.14	79	47	2645070	40.9	A5-miseq 20160825
193-334-0603	105	105	2710713	333788	89458	1405122	1370610	97.54	273966880	249841411	91.19	101.07	92.17	95	60	2708360	41	A5-miseq 20160825
194-335-0603	110	110	2565743	149075	64743	1206500	1168068	96.81	242547045	220907955	91.08	94.53	86.1	87	53	2562665	41	A5-miseq 20160825
195-336-0603	102	102	2710525	262331	89458	1459886	1407550	96.42	282974095	254095644	89.79	104.4	93.74	98	61	2708218	41	A5-miseq 20160825
196-337-0603	105	105	2712648	333713	89458	1183206	1147404	96.97	245964141	225569514	91.71	90.67	83.15	85	53	2710080	41	A5-miseq 20160825
197-340-0603	117	117	2715984	333658	87879	1378734	1333664	96.73	282417543	256044049	90.66	103.98	94.27	98	59	2713127	41	A5-miseq 20160825
198-345-0603	82	82	2595346	333683	93958	1153620	1113013	96.48	229813492	206891856	90.03	88.55	79.72	84	48	2590067	40.9	A5-miseq 20160825
199-351-0603	109	109	2713528	333619	89458	1531812	1472297	96.11	301744025	266474522	88.31	111.2	98.2	102	64	2711265	41	A5-miseq 20160825
200-355-0603	102	102	2710587	339467	89458	1322340	1292404	97.74	268650900	243724003	90.72	99.11	89.92	92	57	2707719	41	A5-miseq 20160825
201-373-0603	110	110	2713222	262466	87879	1298192	1261535	97.18	256133733	230084540	89.83	94.4	84.8	87	53	2710282	41	A5-miseq 20160825
202-402-1028	112	112	2712909	333782	87879	1417402	1353685	95.5	285379264	248148361	86.95	105.19	91.47	90	59	2710020	41	A5-miseq 20160825
203-405-1028	79	79	2531320	333646	119302	1240588	1211936	97.69	256290242	231767614	90.43	101.25	91.56	95	55	2528935	40.9	A5-miseq 20160825
204-406-1028	114	114	2713538	262323	87879	1122212	1078667	96.12	233200851	204298293	87.61	85.94	75.29	73	47	2709408	41	A5-miseq 20160825
205-410-1028	110	110	2551641	149875	75111	1146282	1119306	97.65	241004309	218094985	90.49	94.45	85.47	84	54	2548944	41	A5-miseq 20160825
206-412-1028	111	111	2518878	141323	68493	1166880	1129276	96.78	230219054	204605352	88.87	91.4	81.23	81	51	2514804	41	A5-miseq 20160825
207-418-1028	105	105	2514181	141323	68493	1185686	1175292	99.12	235831926	224093635	95.02	93.8	89.13	86	52	2511893	41	A5-miseq 20160825
208-423-1028	113	113	2711917	333782	87824	1374276	1353249	98.47	265944370	251026773	94.39	98.07	92.56	86	54	2708688	41	A5-miseq 20160825
209-425-1028	70	70	2527968	305663	119337	830628	824829	99.3	170533230	160185895	93.93	67.46	63.37	64	37	2522581	40.9	A5-miseq 20160825
210-428-1028	115	115	2713688	333527	87879	1718964	1689974	98.31	328908611	309422546	94.08	121.2	114.02	106	72	2711273	41	A5-miseq 20160825
211-429-1028	76	76	2622784	333743	111370	1937552	1910021	98.58	405501598	383979849	94.69	154.61	146.4	146	103	2621957	40.9	A5-miseq 20160825
212-432-1028	78	78	2590403	333683	102218	1210906	1203428	99.38	241523400	231392914	95.81	93.24	89.33	87	54	2588552	40.9	A5-miseq 20160825
213-435-1028	120	120	2713062	262277	77825	1076870	1069683	99.33	214725549	205175623	95.55	79.15	75.63	52	31	2706108	40.9	A5-miseq 20160825
214-437-1028	69	69	2531168	333671	119315	1091974	1072950	98.26	215002714	200776502	93.38	84.94	79.32	80	51	2528325	40.9	A5-miseq 20160825
215-439-1028	88	88	2592677	333682	97354	1085790	1079532	99.42	208071676	199986547	96.11	80.25	77.14	77	43	2586367	40.9	A5-miseq 20160825
216-442-1028	65	65	2525248	339418	120914	1196618	1187333	99.22	234829674	222456997	94.73	92.99	88.09	88	49	2522923	40.9	A5-miseq 20160825
217-443-1028	114	114	2711092	333776	87879	1287618	1277399	99.21	252466972	240589806	95.3	93.12	88.74	83	49	2707549	41	A5-miseq 20160825
218-446-1028	112	112	2717703	234169	88278	1131532	1120338	99.01	232132913	218320293	94.05	85.42	80.33	68	40	2713037	41.1	A5-miseq 20160825
219-447-1028	102	102	2665199	333746	97389	1174006	1165865	99.31	228177765	218633464	95.82	85.61	82.03	81	49	2661444	40.9	A5-miseq 20160825
220-450-1028	111	111	2543975	149179	77932	1159022	1142540	98.58	230171577	216481991	94.05	90.48	85.1	82	53	2540880	41	A5-miseq 20160825
221-451-1028	79	79	2534363	316644	119323	1208734	1194593	98.83	233721538	218562915	93.51	92.22	86.24	87	51	2531076	40.9	A5-miseq 20160825
222-453-1028	68	68	2529256	333661	119322	1294428	1272024	98.27	253810639	237248702	93.47	100.35	93.8	95	60	2526489	40.9	A5-miseq 20160825
223-458-1028	117	117	2544720	185742	69867	1382422	1367769	98.94	265636091	250891477	94.45	104.39	98.59	97	61	2542058	41	A5-miseq 20160825
224-460-1028	113	113	2710724	333782	83158	1225194	1214419	99.12	240093322	227453461	94.74	88.57	83.91	78	45	2706017	41	A5-miseq 20160825
225-461-1028	63	63	2525178	333671	120914	1107390	1094803	98.86	217887224	202692751	93.03	86.29	80.27	81	51	2523383	40.9	A5-miseq 20160825
226-463-1028	65	65	2526892	333671	120914	930636	917016	98.54	182503786	171509712	93.98	72.22	67.87	68	43	2524479	40.9	A5-miseq 20160825
227-467-1028	130	130	2580898	149206	69877	1021472	1013327	99.2	203334250	193148227	94.99	78.78	74.84	70	43	2576813	41	A5-miseq 20160825
228-469-1028	91	91	2500574	141323	60645	1010072	998695	98.87	196215781	184360168	93.96	78.47	73.73	71	42	2492633	41	A5-miseq 20160825
229-470-1028	70	70	2525865	339294	119302	1113064	1101219	98.94	218316063	205905451	94.32	86.43	81.52	82	47	2523258	40.9	A5-miseq 20160825
230-474-1028	71	71	2530208	333671	119302	1170494	1158423	98.97	218924777	207141517	94.62	86.52	81.87	82	52	2526267	40.9	A5-miseq 20160825
231-476-1028	108	108	2710279	333782	74244	1261840	1250685	99.12	241918385	230575773	95.31	89.26	85.07	73	45	2706836	41	A5-miseq 20160825
232-477-1028	116	116	2712611	333782	87879	1232818	1223471	99.24	246182728	234707771	95.34	90.75	86.52	72	45	2708474	41	A5-miseq 20160825
233-478-1028	124	124	2713456	256835	74244	1013950	1007278	99.34	194929894	186579172	95.72	71.84	68.76	63	38	2708083	41	A5-miseq 20160825
234-480-1028	109	109	2710121	333782	87879	1093300	1085694	99.3	214466042	205447926	95.8	79.14	75.81	70	43	2706556	41	A5-miseq 20160825
235-483-1028	109	109	2544242	155195	77932	1094530	1086440	99.26	221539932	210933365	95.21	87.08	82.91	80	52	2539143	41	A5-miseq 20160825
236-484-1028	122	122	2709581	333758	77621	935620	930536	99.46	192090612	181838586	94.66	70.89	67.11	65	30	2698414	41	A5-miseq 20160825
237-438-1101	111	111	2709462	333776	75495	1057692	1050831	99.35	219713335	208949385	95.1	81.09	77.12	74	43	2704401	41	A5-miseq 20160825
238-476-1101	108	108	2710365	333794	87879	1273030	1261776	99.12	252553280	239236075	94.73	93.18	88.27	78	48	2706365	41	A5-miseq 20160825
239-443-1102	115	115	2712837	339463	87879	1344530	1326869	98.69	274285439	256295775	93.44	101.11	94.48	88	55	2710074	41	A5-miseq 20160825
240-470-1102	62	62	2526159	339432	119322	1331294	1302349	97.83	269558129	248263302	92.1	106.71	98.28	101	62	2523892	40.9	A5-miseq 20160825
241-478-1103	127	127	2579153	149111	77917	1305230	1276220	97.78	260834206	239903702	91.98	101.13	93.02	91	60	2577418	41	A5-miseq 20160825
242-419-1104	107	107	2666030	316175	87879	1084276	1066085	98.32	215699543	200774180	93.08	80.91	75.31	76	45	2661035	40.9	A5-miseq 20160825
243-447-1104	68	68	2528051	333683	119322	1302372	1274658	97.87	256082382	236515534	92.36	101.3	93.56	95	61	2525954	40.9	A5-miseq 20160825
244-481-1104	64	64	2531426	333671	120914	1237364	1210804	97.85	240357901	221106278	91.99	94.95	87.34	90	54	2529406	40.9	A5-miseq 20160825
245-441-1107	113	113	2710024	251659	76322	1061696	1045789	98.5	208669369	196777967	94.3	77	72.61	67	41	2706127	41	A5-miseq 20160825
246-458-1109	82	82	2591120	333683	102204	1352858	1325822	98	261960406	242161374	92.44	101.1	93.46	96	55	2588979	40.9	A5-miseq 20160825
247-484-1110	113	113	2713369	333731	87879	1364252	1338923	98.14	271460340	253283485	93.3	100.05	93.35	87	54	2709878	41	A5-miseq 20160825
248-419-1111	107	107	2668155	333746	97389	1930948	1916834	99.27	398280144	374911951	94.13	149.27	140.51	141	89	2664848	40.9	A5-miseq 20160825
249-466-1112	71	71	2530151	333671	120914	1102356	1092862	99.14	221883868	208279832	93.87	87.7	82.32	83	51	2527806	40.9	A5-miseq 20160825
250-441-1114	117	117	2713474	333782	83181	1123280	1116970	99.44	220508807	212470961	96.35	81.26	78.3	72	44	2708620	41	A5-miseq 20160825
251-416-1117	111	111	2711224	333782	87879	1066412	1056704	99.09	211048412	198562385	94.08	77.84	73.24	68	43	2707225	41	A5-miseq 20160825
252-454-1117	109	109	2711208	333719	83245	1382694	1369602	99.05	287802023	268641920	93.34	106.15	99.09	93	60	2707217	41	A5-miseq 20160825
253-401-1118	62	62	2525363	339356	119322	1398020	1384234	99.01	293036834	271562221	92.67	116.04	107.53	109	68	2523321	40.9	A5-miseq 20160825
254-402-1118	64	64	2526830	333671	119322	1234650	1219709	98.79	245651350	223128857	90.83	97.22	88.3	91	57	2525395	40.9	A5-miseq 20160825
255-403-1118	115	115	2713322	333782	87879	1390492	1370245	98.54	276186113	254491555	92.14	101.79	93.79	85	53	2710421	41	A5-miseq 20160825
256-409-1118	98	98	2663283	333746	97389	1311362	1300262	99.15	259157801	246244545	95.02	97.31	92.46	92	55	2660810	40.9	A5-miseq 20160825
257-410-1118	71	71	2528537	333677	120914	1315444	1303938	99.13	261748569	247021033	94.37	103.52	97.69	99	57	2526468	40.9	A5-miseq 20160825
258-414-1118	116	116	2712876	330947	83406	1229652	1219555	99.18	249162388	233045824	93.53	91.84	85.9	78	49	2709431	41	A5-miseq 20160825
259-416-1118	110	110	2710592	339450	87879	994402	983616	98.92	203216253	187058232	92.05	74.97	69.01	63	39	2706067	41	A5-miseq 20160825
260-419-1118	102	102	2665303	339318	97389	1982696	1949934	98.35	426010052	400150589	93.93	159.84	150.13	150	105	2664024	40.9	A5-miseq 20160825
261-424-1118	109	109	2711222	340252	83222	1526606	1509100	98.85	309708325	287588033	92.86	114.23	106.07	100	67	2709165	41	A5-miseq 20160825
262-425-1118	80	80	2554920	333671	120914	1289188	1278671	99.18	276875407	258727683	93.45	108.37	101.27	101	65	2553165	40.9	A5-miseq 20160825
263-428-1118	112	112	2712966	339486	74244	1570884	1549489	98.64	341330372	313799760	91.93	125.81	115.67	110	71	2711024	41	A5-miseq 20160825
264-429-1118	73	73	2621603	339394	128859	1079484	1069288	99.06	226168690	210581807	93.11	86.27	80.33	81	52	2619397	40.9	A5-miseq 20160825
265-430-1118	67	67	2526914	339302	119322	1344424	1331441	99.03	268163452	252741503	94.25	106.12	100.02	101	65	2525483	40.9	A5-miseq 20160825
266-434-1118	120	120	2713016	330986	76278	989760	984883	99.51	211849634	202888929	95.77	78.09	74.78	67	41	2706935	41	A5-miseq 20160825
267-436-1118	63	63	2525114	333671	111371	1053918	1048365	99.47	214089023	204656260	95.59	84.78	81.05	81	50	2522829	40.9	A5-miseq 20160825
268-437-1118	65	65	2531110	333683	115973	1434028	1416156	98.75	293255820	270417678	92.21	115.86	106.84	109	73	2529309	40.9	A5-miseq 20160825
269-438-1118	118	118	2711140	316498	82071	1052274	1041673	98.99	218152922	204003762	93.51	80.47	75.25	68	42	2706078	41	A5-miseq 20160825
270-439-1118	114	114	2712104	333782	87879	1451188	1440666	99.27	296478729	279416670	94.25	109.32	103.03	93	58	2709030	41	A5-miseq 20160825
271-440-1118	108	108	2617040	333683	105343	1710388	1695670	99.14	344697502	323284124	93.79	131.71	123.53	126	79	2598982	40.9	A5-miseq 20160825
272-441-1118	114	114	2711950	333782	75428	1240410	1233038	99.41	248527971	238613600	96.01	91.64	87.99	80	52	2708929	41	A5-miseq 20160825
273-444-1118	105	105	2709728	333752	87879	1348440	1337730	99.21	275255141	258469019	93.9	101.58	95.39	88	58	2706715	41	A5-miseq 20160825
274-449-1118	108	108	2709828	339424	87879	1205866	1201226	99.62	250678991	241653941	96.4	92.51	89.18	80	49	2705979	41	A5-miseq 20160825
275-454-1118	113	113	2712997	333782	87879	1439566	1426235	99.07	293939250	275609600	93.76	108.34	101.59	93	58	2709968	41	A5-miseq 20160825
276-456-1118	118	118	2718465	333782	87879	1228726	1213695	98.78	248932590	230811724	92.72	91.57	84.91	76	49	2713678	41	A5-miseq 20160825
277-457-1118	71	71	2527079	333671	119337	1179754	1170713	99.23	233629572	222679194	95.31	92.45	88.12	88	52	2524521	40.9	A5-miseq 20160825
278-458-1118	116	116	2713191	333788	74244	1233878	1217994	98.71	251462007	232250185	92.36	92.68	85.6	79	51	2710068	41	A5-miseq 20160825
279-459-1118	119	119	2715301	333782	87879	3248442	3212005	98.88	638346747	593494364	92.97	235.09	218.57	200	123	2714379	41	A5-miseq 20160825
280-460-1118	84	84	2594732	333683	102218	1394046	1376001	98.71	258579763	239977855	92.81	99.66	92.49	94	66	2591895	40.9	A5-miseq 20160825
281-464-1118	100	100	2661831	339505	87879	791334	786945	99.45	160432016	152737285	95.2	60.27	57.38	57	30	2653423	41	A5-miseq 20160825
282-465-1118	117	117	2712115	333782	83289	1501708	1488068	99.09	309037229	288085069	93.22	113.95	106.22	97	61	2709218	41	A5-miseq 20160825
283-466-1118	94	94	2539330	333646	98966	719038	708106	98.48	144390528	132293947	91.62	56.86	52.1	52	31	2532899	40.9	A5-miseq 20160825
284-468-1118	97	97	2661980	339413	87879	1299764	1289184	99.19	259259036	246520870	95.09	97.39	92.61	93	54	2659497	41	A5-miseq 20160825
285-470-1118	61	61	2524682	333671	118752	1288564	1275617	99	258457376	243117696	94.06	102.37	96.3	94	51	2521457	40.9	A5-miseq 20160825
286-472-1118	113	113	2711562	333795	87879	1537480	1519824	98.85	316277060	293130091	92.68	116.64	108.1	96	57	2708579	41	A5-miseq 20160825
287-473-1118	65	65	2525823	333671	119322	1124536	1112156	98.9	231015191	216244304	93.61	91.46	85.61	86	52	2523306	40.9	A5-miseq 20160825
288-476-1118	118	118	2713313	321546	87879	1257048	1250850	99.51	261243967	250422880	95.86	96.28	92.29	81	46	2708115	41	A5-miseq 20160825
289-479-1118	99	99	2560759	321484	87959	1171014	1162078	99.24	231373612	219758342	94.98	90.35	85.82	84	46	2554637	40.9	A5-miseq 20160825
290-481-1118	116	116	2714873	333776	87879	1405612	1386435	98.64	278002168	256267058	92.18	102.4	94.39	87	58	2710386	41	A5-miseq 20160825
291-483-1118	115	115	2711409	333788	74244	1301628	1281719	98.47	270108334	251068453	92.95	99.62	92.6	86	48	2707762	41	A5-miseq 20160825
292-484-1118	112	112	2712649	333731	77756	1258322	1239384	98.49	255808696	237587420	92.88	94.3	87.59	81	48	2709147	41	A5-miseq 20160825
293-403-0106	84	84	2538974	333671	119337	1252838	1231504	98.3	257805691	238312659	92.44	101.54	93.86	96	58	2535938	40.9	A5-miseq 20160825
294-411-0106	111	111	2711913	333782	87879	1188140	1166122	98.15	248840560	228676815	91.9	91.76	84.32	78	47	2708437	41	A5-miseq 20160825
295-416-0106	114	114	2711004	339355	83067	1337772	1316243	98.39	263254891	243830524	92.62	97.11	89.94	83	50	2707327	41	A5-miseq 20160825
296-422-0106	119	119	2714807	272800	74244	1149882	1120797	97.47	238006724	210927025	88.62	87.67	77.7	72	47	2711114	41	A5-miseq 20160825
297-427-0106	107	107	2706169	333738	87879	1223950	1204218	98.39	248452126	229895889	92.53	91.81	84.95	77	49	2703356	41	A5-miseq 20160825
298-450-0106	60	60	2526668	340194	120914	1101674	1079103	97.95	233358040	213356118	91.43	92.36	84.44	86	53	2523132	40.9	A5-miseq 20160825
299-452-0106	74	74	2531708	333671	119324	1232046	1222688	99.24	254167414	239830157	94.36	100.39	94.73	95	65	2530319	40.9	A5-miseq 20160825
300-465-0106	74	74	2551006	333683	112294	1087952	1083804	99.62	227238351	219271352	96.49	89.08	85.95	84	52	2548699	40.9	A5-miseq 20160825
301-475-0106	77	77	2551579	333671	111591	779416	771616	99	158928079	143952495	90.58	62.29	56.42	58	35	2547392	40.9	A5-miseq 20160825
302-482-0106	102	102	2665309	333752	97389	1569072	1558833	99.35	327263568	309056153	94.44	122.79	115.96	115	74	2663191	40.9	A5-miseq 20160825
303-481-1203	125	125	2717962	256844	74127	1410912	1392002	98.66	255935316	238542238	93.2	94.16	87.77	86	43	2712540	41	A5-miseq 20160825
304-484-1203	61	61	2525221	340236	120914	1074832	1071006	99.64	219070902	211795799	96.68	86.75	83.87	82	51	2522916	40.9	A5-miseq 20160825
305-466-1129	63	63	2525739	316409	103501	1034478	1030409	99.61	224566338	216224785	96.29	88.91	85.61	85	51	2523227	40.9	A5-miseq 20160825
Legend: Raw reads were assembled using the semi-automated A5 MiSeq Pipeline. Key: N50, median length of scaffolds; EC, error corrected; nt, nucleotides; cov, coverage; Q40, Phred quality score of 40; G, guanine; C, cytosine.
